# Supplementary material for: Structural Impact of the Interaction of the Influenza A Virus Nucleoprotein with Genomic RNA Segments
Source: Viruses. 2024 Mar 9;16(3):421. doi: 10.3390/v16030421 (PMC10974462; doi:10.3390/v16030421)
Supplement: Supplementary file 1 [file viruses-16-00421-s001.zip]

Archive with 4 entries (4 files):
- .DS_Store
- Supplementary Material_revision.pdf
- Supplementary_Data_S1.xlsx
- Supplementary_data_S2.xlsx
