# Supplementary material for: Structural Impact of the Interaction of the Influenza A Virus Nucleoprotein with Genomic RNA Segments
Source: Viruses. 2024 Mar 9;16(3):421. doi: 10.3390/v16030421 (PMC10974462; doi:10.3390/v16030421)
Supplement: Supplementary file 1 [file viruses-16-00421-s001.zip › Supplementary_Data_S1.xlsx]

## Sheet: NS
NS vRNA
	NoNP					ProtK					Comp
	Rep 1	Rep 2	Rep 3		Mean	Rep 1	Rep 2	Rep 3		Mean	Rep 1	Rep 2	Rep 3		Mean
1	-999	-999	-999	1	-999	-999	-999	-999	1	-999	-999	-999	-999	1	-999
2	-999	-999	-999	2	-999	-999	-999	-999	2	-999	-999	-999	-999	2	-999
3	-999	-999	-999	3	-999	-999	-999	-999	3	-999	-999	-999	-999	3	-999
4	-999	-999	-999	4	-999	-999	-999	-999	4	-999	-999	-999	-999	4	-999
5	0.13	0	0	5	0.0433333	0.09	0	0	5	0.03	0.09	0.15	0	5	0.08
6	0.17	0.18	0.49	6	0.28	0.32	0.14	0.48	6	0.313333	2.45	2.19	2.53	6	2.39
7	0	0	0	7	0	0.08	0	0	7	0.0266667	0.97	0.76	0.83	7	0.853333
8	0	0	0	8	0	0.15	0	0	8	0.05	0.36	0.31	0.18	8	0.283333
9	0.11	0	0	9	0.0366667	0.39	0	0.91	9	0.433333	0.15	0.02	0	9	0.0566667
10	0.83	0.5	1.37	10	0.9	1.25	0.65	2.49	10	1.46333	1.52	1.56	1.38	10	1.48667
11	0.12	0.49	1.48	11	0.696667	0.13	0.17	0.31	11	0.203333	3.35	3.16	3.39	11	3.3
12	0.09	0.63	1.07	12	0.596667	0.01	0	0	12	0.00333333	11.26	10.48	9.68	12	10.4733
13	0.05	0	0	13	0.0166667	0.3	0	0	13	0.1	1.76	1.93	1.6	13	1.76333
14	1.64	0	0	14	0.546667	6.36	0	0	14	2.12	0	0	0.51	14	0.17
15	2.17	0	0	15	0.723333	3.54	0	0	15	1.18	0.12	0.29	0	15	0.136667
16	1.47	0.89	0	16	0.786667	2.26	0.61	0.52	16	1.13	0.85	0.89	0.57	16	0.77
17	1.04	0.41	0	17	0.483333	1.35	0.72	0.11	17	0.726667	0.16	0.3	0	17	0.153333
18	1.41	0.33	0	18	0.58	2.29	1.03	0.38	18	1.23333	0.45	0.38	0.2	18	0.343333
19	0.46	0.32	0	19	0.26	0.58	0.62	0.27	19	0.49	0	0	0.02	19	0.00666667
20	0.23	1.07	0	20	0.433333	0.33	0.49	0.04	20	0.286667	0	0	0	20	0
21	0.95	0	0	21	0.316667	1.4	1.29	1.1	21	1.26333	0.46	0.45	0.28	21	0.396667
22	0.67	0	0	22	0.223333	1.01	1.4	0.72	22	1.04333	0.34	0.51	0.15	22	0.333333
23	1.71	2.38	1.22	23	1.77	1.89	2.4	1.84	23	2.04333	0.58	0.51	0.12	23	0.403333
24	2.38	3.03	2.29	24	2.56667	3.54	2.96	3.44	24	3.31333	0.95	0.69	0.24	24	0.626667
25	4.11	0	2.08	25	2.06333	4.71	3.89	5.38	25	4.66	0.99	0.39	0.01	25	0.463333
26	1.44	1.35	0	26	0.93	1.3	1.74	1.03	26	1.35667	0.21	0.08	0	26	0.0966667
27	2.24	0	0.32	27	0.853333	2.92	2.2	2.95	27	2.69	0.78	0.47	0.18	27	0.476667
28	4.05	3.41	5.88	28	4.44667	5.27	5.37	5.74	28	5.46	1.53	1.43	0.97	28	1.31
29	2.32	3.12	1.95	29	2.46333	2.72	2.84	3.28	29	2.94667	0.45	0.52	0.42	29	0.463333
30	0.75	1.03	0.28	30	0.686667	0.91	0.81	0.78	30	0.833333	0.01	0.07	0.03	30	0.0366667
31	1.4	1.84	2.33	31	1.85667	1.78	2.2	2.08	31	2.02	0.33	0.46	0.34	31	0.376667
32	2.38	0.39	1.58	32	1.45	2.86	2.33	2.82	32	2.67	0.41	0.41	0.26	32	0.36
33	1.1	1.95	2.4	33	1.81667	1.57	1.7	2.16	33	1.81	0.71	0.79	0.63	33	0.71
34	0.61	1.22	1.43	34	1.08667	0.82	0.85	1.21	34	0.96	0.87	0.81	0.71	34	0.796667
35	0.02	0.17	0	35	0.0633333	0.04	0	0.1	35	0.0466667	0.23	0.29	0.15	35	0.223333
36	0	0	0	36	0	0	0	0	36	0	0	0.05	0	36	0.0166667
37	0	0.16	0	37	0.0533333	0.09	0.11	0.14	37	0.113333	1.15	1.1	1.01	37	1.08667
38	0	0.07	0	38	0.0233333	0	0.05	0	38	0.0166667	0.23	0.44	0.25	38	0.306667
39	0.17	0.33	0.11	39	0.203333	0.25	0.16	0.26	39	0.223333	1.13	1.12	1.27	39	1.17333
40	0	0.16	0	40	0.0533333	0.12	0	0.06	40	0.06	0.38	0.45	0.42	40	0.416667
41	0.15	0.39	0.32	41	0.286667	0.21	0.15	0.27	41	0.21	0.43	0.47	0.33	41	0.41
42	0.17	0	0	42	0.0566667	0.06	0	0	42	0.02	0	0.16	0	42	0.0533333
43	0.24	0.75	0.01	43	0.333333	0	0	0.02	43	0.00666667	0.43	1.15	0.45	43	0.676667
44	0	0.33	0	44	0.11	0	0	0	44	0	0	0.22	0	44	0.0733333
45	0	0.11	0	45	0.0366667	0	0	0	45	0	0.78	1	0.56	45	0.78
46	0	0.01	0	46	0.00333333	0	0	0	46	0	1.15	0.99	0.98	46	1.04
47	0	0	0	47	0	0	0	0.01	47	0.00333333	1.36	1.21	1.17	47	1.24667
48	0	0.1	0	48	0.0333333	0	0.03	0.05	48	0.0266667	1.41	1.29	1.36	48	1.35333
49	0	0.03	0.02	49	0.0166667	0	0.09	0	49	0.03	0.44	0.41	0.51	49	0.453333
50	0.1	0.36	0.08	50	0.18	0.29	0.52	0.53	50	0.446667	0.9	0.77	0.83	50	0.833333
51	0.82	1.27	1.54	51	1.21	1.38	1.57	1.65	51	1.53333	0.35	0.32	0.41	51	0.36
52	0.11	0	0	52	0.0366667	0.17	0.2	0.14	52	0.17	0	0	0	52	0
53	0.02	0	0.14	53	0.0533333	0.18	0.36	0.31	53	0.283333	0.16	0.13	0.23	53	0.173333
54	0.03	0	0.12	54	0.05	0.16	0.37	0.34	54	0.29	0.28	0.24	0.29	54	0.27
55	0.09	0.29	0.57	55	0.316667	0.23	0.5	0.52	55	0.416667	0.42	0.31	0.4	55	0.376667
56	0.04	0.08	0.08	56	0.0666667	0.08	0.28	0.31	56	0.223333	0.66	0.54	0.59	56	0.596667
57	0	0	0	57	0	0	0	0	57	0	0	0	0	57	0
58	0	0	0	58	0	0	0	0	58	0	0	0	0	58	0
59	0	0	0	59	0	0	0	0	59	0	0.11	0	0	59	0.0366667
60	0	0.05	0.18	60	0.0766667	0	0.05	0.06	60	0.0366667	1.03	0.83	0.78	60	0.88
61	0.03	0.09	0.09	61	0.07	0	0.08	0.11	61	0.0633333	1.4	1.1	1.02	61	1.17333
62	0	0.03	0.24	62	0.09	0	0.03	0.09	62	0.04	0.21	0.22	0.17	62	0.2
63	0	0	0.02	63	0.00666667	0	0.06	0.04	63	0.0333333	0.13	0.16	0.06	63	0.116667
64	0	0	0	64	0	0	0.03	0.07	64	0.0333333	0.14	0.04	0.14	64	0.106667
65	0	0	0	65	0	0.02	0.36	0.16	65	0.18	0	0	0	65	0
66	0.09	0	0	66	0.03	0.47	0.81	0.94	66	0.74	0	0	0	66	0
67	0.31	0.05	0.32	67	0.226667	0.53	0.78	0.58	67	0.63	0	0	0	67	0
68	0.19	0.28	0.11	68	0.193333	0.32	0.6	0.42	68	0.446667	0	0	0	68	0
69	0.29	0.25	0.29	69	0.276667	0.49	0.79	0.49	69	0.59	0	0	0.01	69	0.00333333
70	0.59	0.37	1.52	70	0.826667	0.75	1.08	1.24	70	1.02333	0.47	0.22	0.42	70	0.37
71	0.53	0	0	71	0.176667	0.46	0.37	1.25	71	0.693333	0	0	0	71	0
72	0.21	0.44	1.09	72	0.58	0.27	0.58	0.64	72	0.496667	0.17	0.06	0.25	72	0.16
73	0.01	0.18	0.66	73	0.283333	0	0.18	0.28	73	0.153333	0.14	0.09	0.29	73	0.173333
74	0	0	0	74	0	0	0	0.03	74	0.01	0.18	0.07	0.19	74	0.146667
75	0	0	0	75	0	0	0.07	0.06	75	0.0433333	0.01	0.01	0.06	75	0.0266667
76	0	0	0.14	76	0.0466667	0.02	0	0.04	76	0.02	0.42	0.31	0.46	76	0.396667
77	0.16	0	0.38	77	0.18	0.15	0.15	0.15	77	0.15	0.54	0.41	0.71	77	0.553333
78	0.19	0	0.14	78	0.11	0.19	0.1	0.15	78	0.146667	0.99	0.75	1	78	0.913333
79	0.1	0.13	0.31	79	0.18	0.08	0.11	0.04	79	0.0766667	1.06	0.95	1.23	79	1.08
80	0.13	0.02	0	80	0.05	0.02	0.01	0	80	0.01	0.39	0.49	0.59	80	0.49
81	0.78	0.05	0	81	0.276667	0.88	0.42	0.66	81	0.653333	0.24	0.1	0.31	81	0.216667
82	0.5	0.22	0.68	82	0.466667	0.65	0.42	0.36	82	0.476667	0.16	0.24	0.21	82	0.203333
83	0.22	0	0.07	83	0.0966667	0.2	0.25	0.08	83	0.176667	0.06	0.15	0.13	83	0.113333
84	0.17	0	0.14	84	0.103333	0.1	0.14	0.15	84	0.13	0.48	0.55	0.55	84	0.526667
85	0.13	0	0	85	0.0433333	0	0	0.02	85	0.00666667	0.36	0.39	0.51	85	0.42
86	0.04	0.05	0.12	86	0.07	0	0	0	86	0	0.3	0.32	0.33	86	0.316667
87	0.07	0.07	0.14	87	0.0933333	0	0	0	87	0	0.25	0.27	0.23	87	0.25
88	0.39	0	0	88	0.13	0.25	0	0	88	0.0833333	0	0	0	88	0
89	0.46	0	0	89	0.153333	0.37	0.1	0.1	89	0.19	0	0	0	89	0
90	0.69	1.09	1.41	90	1.06333	0.83	1.07	1	90	0.966667	0.03	0.05	0	90	0.0266667
91	0.41	0.35	0.54	91	0.433333	0.29	0.46	0.39	91	0.38	0	0	0	91	0
92	0.14	0	0.22	92	0.12	0.07	0.21	0.08	92	0.12	0.25	0.21	0.19	92	0.216667
93	0.12	0	0	93	0.04	0.08	0	0.21	93	0.0966667	0.6	0.22	0.32	93	0.38
94	0.22	0	0	94	0.0733333	0.2	0.03	0.07	94	0.1	0.08	0	0	94	0.0266667
95	0.06	0	0	95	0.02	0.02	0.01	0	95	0.01	0	0	0	95	0
96	0.74	1.14	1.66	96	1.18	0.88	1.16	0.96	96	1	0.13	0.12	0.15	96	0.133333
97	0.33	0.44	0.48	97	0.416667	0.3	0.5	0.35	97	0.383333	0	0	0	97	0
98	1.07	1.34	1.39	98	1.26667	1.07	1.48	1.37	98	1.30667	0.47	0.59	0.48	98	0.513333
99	0.96	1.06	1.67	99	1.23	1.33	1.42	1.29	99	1.34667	0.31	0.26	0.25	99	0.273333
100	0.28	0.48	0.4	100	0.386667	0.38	0.79	0.37	100	0.513333	0	0	0	100	0
101	0.57	0	0.51	101	0.36	0.83	0.79	0.7	101	0.773333	0.49	0.31	0.4	101	0.4
102	0.54	0	0.55	102	0.363333	1.06	1.2	0.85	102	1.03667	0.5	0.28	0.25	102	0.343333
103	0	0.15	0	103	0.05	0.18	0.47	0.1	103	0.25	0.02	0	0.02	103	0.0133333
104	0.07	0.33	0.31	104	0.236667	0.21	0.5	0.24	104	0.316667	0.13	0.18	0.08	104	0.13
105	0.19	0.61	0.71	105	0.503333	0.37	0.56	0.41	105	0.446667	0.43	0.32	0.32	105	0.356667
106	0.1	0.1	0.09	106	0.0966667	0	0.22	0.09	106	0.103333	0.24	0.2	0.17	106	0.203333
107	0	0	0	107	0	0	0	0	107	0	0.11	0.16	0.09	107	0.12
108	0	0	0	108	0	0	0	0	108	0	0	0	0	108	0
109	0	0	0	109	0	0	0	0.54	109	0.18	0	0	0	109	0
110	0	0	0	110	0	0.04	0.34	0.48	110	0.286667	0	0	0	110	0
111	0.59	1.2	1.81	111	1.2	0.87	1.38	1.31	111	1.18667	0.37	0.33	0.31	111	0.336667
112	0	0.03	0	112	0.01	0	0.11	0.01	112	0.04	0	0.02	0	112	0.00666667
113	0	0.2	0.15	113	0.116667	0	0.25	0.2	113	0.15	0.42	0.32	0.39	113	0.376667
114	0	0	0.04	114	0.0133333	0	0.03	0	114	0.01	0.26	0.24	0.23	114	0.243333
115	0	0	0	115	0	0	0	0	115	0	0.11	0	0	115	0.0366667
116	0	0	0.34	116	0.113333	0.08	0.17	0.23	116	0.16	0.68	0.45	0.47	116	0.533333
117	0.51	0.88	1.61	117	1	0.68	1.01	0.79	117	0.826667	0.36	0.33	0.25	117	0.313333
118	0	0	0.16	118	0.0533333	0	0	0	118	0	0.64	0.45	0.7	118	0.596667
119	0	0.06	0.26	119	0.106667	0	0.04	0.03	119	0.0233333	0.55	0.51	0.48	119	0.513333
120	0	0	0	120	0	0	0	0	120	0	0	0	0	120	0
121	0	0	0	121	0	0	0	0	121	0	0	0	0	121	0
122	0	0	0	122	0	0	0	0	122	0	0	0	0	122	0
123	0.1	0	0	123	0.0333333	0.33	0	0	123	0.11	0	0	0	123	0
124	0	0	0	124	0	0	0	0	124	0	0	0	0	124	0
125	0.17	0	0	125	0.0566667	0.16	0	0	125	0.0533333	0	0	0.02	125	0.00666667
126	0.3	0	0.42	126	0.24	0.4	0.22	0.4	126	0.34	0.35	0.41	0.35	126	0.37
127	0.68	0.49	0.4	127	0.523333	0.74	0.6	0.63	127	0.656667	0	0	0.01	127	0.00333333
128	0.42	0	0	128	0.14	0.28	0	0	128	0.0933333	0	0	0	128	0
129	0.22	0	0	129	0.0733333	0	0	0	129	0	0	0	0	129	0
130	0.02	0	0	130	0.00666667	0	0	0	130	0	0	0	0	130	0
131	0	0	0	131	0	0	0	0	131	0	0.13	0.1	0.18	131	0.136667
132	0	0	0	132	0	0	0	0	132	0	0	0	0	132	0
133	0.08	0	0	133	0.0266667	0	0	0	133	0	0	0	0	133	0
134	0	0	0	134	0	0	0	0	134	0	0	0	0	134	0
135	0.95	0	0	135	0.316667	0.16	0	0	135	0.0533333	0	0	0	135	0
136	1.04	0	0	136	0.346667	0.1	0	0	136	0.0333333	0	0	0	136	0
137	0.62	0	0	137	0.206667	0	0	0	137	0	0	0	0	137	0
138	-999	-999	-999	138	-999	-999	-999	-999	138	-999	-999	-999	-999	138	-999
139	-999	-999	-999	139	-999	-999	-999	-999	139	-999	-999	-999	-999	139	-999
140	-999	-999	-999	140	-999	-999	-999	-999	140	-999	-999	-999	-999	140	-999
141	-999	-999	-999	141	-999	-999	-999	-999	141	-999	-999	-999	-999	141	-999
142	-999	-999	-999	142	-999	-999	-999	-999	142	-999	-999	-999	-999	142	-999
143	0.41	0.1	0.36	143	0.29	0.4	0	0.21	143	0.203333	0	0	0.1	143	0.0333333
144	0.3	0	0	144	0.1	0.22	0	0.41	144	0.21	0	0	0	144	0
145	0.25	0	0	145	0.0833333	0.24	0	0.12	145	0.12	0	0	0.06	145	0.02
146	0.82	0	0.13	146	0.316667	0.96	0	0.21	146	0.39	0	0	0	146	0
147	0.5	0.55	0.77	147	0.606667	0.48	0.2	0.4	147	0.36	0.28	0.4	0.45	147	0.376667
148	0.41	0.38	0.7	148	0.496667	0.43	0.24	0.35	148	0.34	0.2	0.24	0.25	148	0.23
149	0.09	0.19	0.24	149	0.173333	0.12	0.13	0.06	149	0.103333	0.08	0.13	0.11	149	0.106667
150	0.33	0.32	0.63	150	0.426667	0.34	0.18	0.42	150	0.313333	0.52	0.56	0.69	150	0.59
151	0.37	0	0.12	151	0.163333	0.28	0	0.92	151	0.4	0.54	0.41	0.46	151	0.47
152	0.45	0	0	152	0.15	0.17	0	1.1	152	0.423333	0.05	0	0	152	0.0166667
153	0.21	0.21	0.53	153	0.316667	0.22	0.15	0.36	153	0.243333	0.39	0.49	0.58	153	0.486667
154	0.13	0.1	0.36	154	0.196667	0.12	0.06	0.25	154	0.143333	0.07	0.13	0.23	154	0.143333
155	0.15	0	0	155	0.05	0.02	0	0.45	155	0.156667	0	0	0	155	0
156	0.17	0	0	156	0.0566667	0.07	0	0.7	156	0.256667	0	0	0	156	0
157	0.01	0.11	0.3	157	0.14	0.01	0.06	0.17	157	0.08	0.16	0.21	0.28	157	0.216667
158	0	0.12	0.24	158	0.12	0	0.05	0.11	158	0.0533333	0.1	0.15	0.23	158	0.16
159	0.055	0	0.17	159	0.075	0.03	0.02	0.09	159	0.0466667	0.11	0.085	0.23	159	0.141667
160	0.025	0	0.04	160	0.0216667	0	0	0.16	160	0.0533333	0.07	0.025	0.19	160	0.095
161	0.005	0.05	0.27	161	0.108333	0	0.015	0.11	161	0.0416667	0.15	0.12	0.31	161	0.193333
162	0	0	0	162	0	0	0	0	162	0	0	0	0	162	0
163	0.02	0	0	163	0.00666667	0	0	0	163	0	0	0	0	163	0
164	0	0	0.04	164	0.0133333	0	0	0.04	164	0.0133333	0	0	0.05	164	0.0166667
165	0.035	0	0.35	165	0.128333	0.07	0.02	0.17	165	0.0866667	0.24	0.14	0.43	165	0.27
166	0.03	0.05	0.33	166	0.136667	0.065	0	0.11	166	0.0583333	0.135	0.11	0.29	166	0.178333
167	0.065	0.095	0.35	167	0.17	0.045	0.085	0.11	167	0.08	0.265	0.285	0.38	167	0.31
168	0.065	0.125	0.38	168	0.19	0.035	0.115	0.14	168	0.0966667	0.32	0.29	0.54	168	0.383333
169	0	0.07	0.2	169	0.09	0	0.06	0.06	169	0.04	0.155	0.08	0.24	169	0.158333
170	0	0.07	0.09	170	0.0533333	0	0.015	0	170	0.005	0.03	0.04	0.04	170	0.0366667
171	0.055	0.085	0.225	171	0.121667	0.05	0.115	0.14	171	0.101667	0.185	0.18	0.195	171	0.186667
172	0.76	0	0.45	172	0.403333	0.66	0.615	0.95	172	0.741667	0.005	0	0	172	0.00166667
173	0.29	0	0.235	173	0.175	0.27	0.33	0.48	173	0.36	0.015	0.04	0	173	0.0183333
174	0.775	1.14	1.655	174	1.19	0.745	0.945	0.945	174	0.878333	0.155	0.235	0.305	174	0.231667
175	0.255	0.42	0.605	175	0.426667	0.255	0.315	0.335	175	0.301667	0.09	0.15	0.195	175	0.145
176	0.16	0.095	0.22	176	0.158333	0.155	0.09	0.18	176	0.141667	0.13	0.21	0.31	176	0.216667
177	0	0	0	177	0	0.01	0	0	177	0.00333333	0	0	0	177	0
178	0.085	0.12	0.155	178	0.12	0.095	0.065	0.095	178	0.085	0.095	0.105	0.15	178	0.116667
179	0.11	0.115	0.14	179	0.121667	0.1	0.12	0.115	179	0.111667	0.015	0.065	0.08	179	0.0533333
180	0.085	0.09	0.125	180	0.1	0.045	0.04	0.105	180	0.0633333	0	0	0	180	0
181	0.1	0.155	0.21	181	0.155	0.1	0.075	0.175	181	0.116667	0.05	0.125	0.125	181	0.1
182	0.495	0.755	0.45	182	0.566667	0.46	0.51	0.52	182	0.496667	0	0.01	0.035	182	0.015
183	0	0.045	0	183	0.015	0.01	0.005	0.065	183	0.0266667	0.065	0.09	0.15	183	0.101667
184	0	0	0	184	0	0	0	0	184	0	0	0	0	184	0
185	0	0	0	185	0	0	0	0	185	0	0	0	0	185	0
186	0	0	0	186	0	0.02	0	0.005	186	0.00833333	0	0	0.02	186	0.00666667
187	0.065	0	0	187	0.0216667	0.25	0	0.14	187	0.13	0	0	0.095	187	0.0316667
188	0	0	0	188	0	0.145	0	0	188	0.0483333	0	0	0	188	0
189	0.105	0	0	189	0.035	0.365	0.065	0	189	0.143333	0	0	0	189	0
190	0.185	0	0	190	0.0616667	0.465	0.165	0	190	0.21	0	0	0	190	0
191	0.33	0	0	191	0.11	0.46	0	0	191	0.153333	0	0	0	191	0
192	0.07	0.325	0	192	0.131667	0.395	0.215	0	192	0.203333	0	0.075	0	192	0.025
193	0.025	0.285	0.52	193	0.276667	0.145	0.24	0	193	0.128333	0.09	0.155	0.15	193	0.131667
194	0	0	0	194	0	0.075	0	0	194	0.025	0	0	0	194	0
195	0.09	0	0	195	0.03	0.14	0	0	195	0.0466667	0	0	0	195	0
196	0.315	0	0	196	0.105	0.485	0	0.35	196	0.278333	0	0	0	196	0
197	0.31	0	0	197	0.103333	0.25	0	0	197	0.0833333	0	0.155	0	197	0.0516667
198	0	0	0	198	0	0.745	0	0.9	198	0.548333	0	0.55	0	198	0.183333
199	1.54	0	0	199	0.513333	1.635	0	2.32	199	1.31833	1.82	0.655	1.87	199	1.44833
200	0	0	0	200	0	0.7	0	0.43	200	0.376667	0	0.28	0	200	0.0933333
201	0.11	0	0	201	0.0366667	0.255	0.36	0.35	201	0.321667	0.2	0.285	0.01	201	0.165
202	0	0.05	0	202	0.0166667	0.075	0.07	0.02	202	0.055	0.36	0.255	0.11	202	0.241667
203	0.34	0.41	0.23	203	0.326667	0.2	0.3	0.22	203	0.24	0.53	0.335	0.31	203	0.391667
204	0.22	0	0	204	0.0733333	0.02	0.13	0.17	204	0.106667	0.3	0.12	0.07	204	0.163333
205	0	0	0	205	0	0	0	0.09	205	0.03	0.01	0	0	205	0.00333333
206	0.2	0	0	206	0.0666667	0.09	0.09	0.11	206	0.0966667	0.08	0.105	0.07	206	0.085
207	0.62	0.51	0	207	0.376667	0.215	0.39	0.39	207	0.331667	0.42	0.39	0.45	207	0.42
208	0.1	0.34	0.19	208	0.21	0.05	0.14	0.08	208	0.09	0.2	0.235	0.24	208	0.225
209	0.84	0.78	0.19	209	0.603333	0.35	0.55	0.47	209	0.456667	0.45	0.49	0.66	209	0.533333
210	0.4	0	0.15	210	0.183333	0.2	0.32	0.26	210	0.26	0.17	0.205	0.13	210	0.168333
211	0.25	0	0	211	0.0833333	0.13	0.26	0.18	211	0.19	0	0	0.06	211	0.02
212	0.53	0	0	212	0.176667	0.25	0.25	0.18	212	0.226667	0.12	0.17	0.08	212	0.123333
213	0.34	0.17	0	213	0.17	0.12	0.12	0.22	213	0.153333	0.15	0.07	0.06	213	0.0933333
214	0.05	0.05	0	214	0.0333333	0.09	0.03	0.08	214	0.0666667	0	0.07	0.01	214	0.0266667
215	0	0	0	215	0	0	0	0	215	0	0	0	0	215	0
216	0.09	0.14	0	216	0.0766667	0.04	0.07	0.09	216	0.0666667	0.17	0.19	0.16	216	0.173333
217	0.42	0.41	0.17	217	0.333333	0.09	0.24	0.28	217	0.203333	0.41	0.52	0.75	217	0.56
218	0	0.16	0.27	218	0.143333	0	0	0	218	0	0.45	0.67	0.63	218	0.583333
219	0	0	0.18	219	0.06	0	0	0	219	0	0.56	0.56	0.5	219	0.54
220	0	0	0.1	220	0.0333333	0	0	0	220	0	0.21	0.2	0.28	220	0.23
221	0	0	0	221	0	0	0	0	221	0	0.29	0.18	0.14	221	0.203333
222	0.2	0.1	0	222	0.1	0.1	0.15	0.23	222	0.16	0.39	0.25	0.25	222	0.296667
223	0	0.05	0	223	0.0166667	0	0	0	223	0	0.45	0.35	0.41	223	0.403333
224	0.5	0.75	0.56	224	0.603333	0.22	0.34	0.34	224	0.3	0.45	0.34	0.42	224	0.403333
225	0.62	1.22	0.82	225	0.886667	0.17	0.48	0.27	225	0.306667	0.21	0.1	0.22	225	0.176667
226	0.22	0.42	0.03	226	0.223333	0	0.35	0.12	226	0.156667	0.17	0.01	0.14	226	0.106667
227	0.25	0.8	0.4	227	0.483333	0.01	0.28	0.14	227	0.143333	0.07	0	0.07	227	0.0466667
228	0	0	0	228	0	0	0	0	228	0	0	0	0	228	0
229	0	0	0	229	0	0	0	0	229	0	0	0	0	229	0
230	0	0	0	230	0	0	0	0	230	0	0	0	0	230	0
231	1.15	0	0	231	0.383333	2.45	6.79	2.5	231	3.91333	1.33	4.04	1.86	231	2.41
232	0	0	0	232	0	0.93	0.31	0.89	232	0.71	0.58	0	0	232	0.193333
233	1.17	2.26	0	233	1.14333	1.87	1.18	1.09	233	1.38	0.71	0.57	0	233	0.426667
234	0.09	1.2	0	234	0.43	0.45	0.8	0.23	234	0.493333	0.77	0.65	0.14	234	0.52
235	0	0	0	235	0	0	0	0	235	0	0.25	0.11	0	235	0.12
236	0	0	0	236	0	0	0	0	236	0	0	0	0	236	0
237	0.4	0	0	237	0.133333	0.86	0.68	1.53	237	1.02333	0	0	0	237	0
238	0.13	0.52	0	238	0.216667	0.57	0.58	0.19	238	0.446667	0.25	0.34	0	238	0.196667
239	0.81	0.84	0.4	239	0.683333	0.91	1.11	0.45	239	0.823333	0.45	0.7	0.31	239	0.486667
240	0.35	0.66	0.63	240	0.546667	0.56	0.74	0.48	240	0.593333	0.33	0.29	0.26	240	0.293333
241	0	0	0	241	0	0.06	0	0	241	0.02	0	0.18	0	241	0.06
242	0.09	0	0	242	0.03	0.22	0.23	0.2	242	0.216667	0.08	0.16	0.11	242	0.116667
243	0	0	0	243	0	0	0	0.74	243	0.246667	0	0	0	243	0
244	0.34	0	0	244	0.113333	0.68	0.81	0.61	244	0.7	0.56	0.49	0.24	244	0.43
245	0.53	0.5	0.83	245	0.62	0.49	0.73	0.6	245	0.606667	0.7	0.76	0.66	245	0.706667
246	1.12	0	1.05	246	0.723333	1.31	1.68	1.35	246	1.44667	0.67	0.87	0.7	246	0.746667
247	0.61	0.95	0.7	247	0.753333	0.67	0.86	0.7	247	0.743333	0.65	0.51	0.44	247	0.533333
248	0	0.1	0	248	0.0333333	0.13	0.16	0.14	248	0.143333	0.09	0.13	0.06	248	0.0933333
249	0.14	0.33	0	249	0.156667	0.42	0.48	0.37	249	0.423333	0.66	0.69	0.65	249	0.666667
250	0	0	0	250	0	0	0	0	250	0	0	0	0	250	0
251	0	0	0	251	0	0	0	0	251	0	0	0	0	251	0
252	0.02	0.17	0.13	252	0.106667	0.09	0.13	0.08	252	0.1	0.22	0.3	0.33	252	0.283333
253	0.41	0.39	0.42	253	0.406667	0.47	0.54	0.4	253	0.47	0.35	0.35	0.49	253	0.396667
254	0.07	0.11	0	254	0.06	0.14	0.25	0.13	254	0.173333	0.38	0.47	0.4	254	0.416667
255	0	0	0	255	0	0	0	0	255	0	0	0	0	255	0
256	0	0	0	256	0	0	0	0.06	256	0.02	0	0	0	256	0
257	0.09	0	0	257	0.03	0	0.1	0.28	257	0.126667	0	0	0	257	0
258	0.03	0.07	0	258	0.0333333	0.02	0.15	0.14	258	0.103333	0.31	0.35	0.16	258	0.273333
259	0.1	0.36	0	259	0.153333	0.1	0.19	0.22	259	0.17	0.06	0.17	0	259	0.0766667
260	0.13	0.28	0	260	0.136667	0.1	0.24	0.38	260	0.24	0.32	0.3	0.24	260	0.286667
261	0.07	0.05	0	261	0.04	0	0.08	0.07	261	0.05	0	0	0	261	0
262	0.05	0.25	0.1	262	0.133333	0.05	0.12	0.11	262	0.0933333	0.18	0.27	0.16	262	0.203333
263	0.14	0.21	0.12	263	0.156667	0.07	0.14	0.15	263	0.12	0.17	0.24	0.22	263	0.21
264	0.26	0.35	0.19	264	0.266667	0.16	0.27	0.23	264	0.22	0.37	0.37	0.45	264	0.396667
265	0.08	0.17	0.09	265	0.113333	0.02	0.1	0.06	265	0.06	0.4	0.29	0.35	265	0.346667
266	0.07	0.09	0	266	0.0533333	0	0.08	0.06	266	0.0466667	0.13	0.04	0.05	266	0.0733333
267	0	0	0	267	0	0	0	0	267	0	0	0	0	267	0
268	0.08	0	0.02	268	0.0333333	0	0.06	0.03	268	0.03	0.09	0	0	268	0.03
269	0.17	0.38	0.08	269	0.21	0.08	0.24	0.31	269	0.21	0.65	0.37	0.41	269	0.476667
270	0	0	0	270	0	0	0	0	270	0	0.13	0.06	0.01	270	0.0666667
271	0.7	0	0.19	271	0.296667	0.56	0.76	0.59	271	0.636667	0.66	0.42	0.52	271	0.533333
272	1.71	2.89	1.83	272	2.14333	1.48	1.95	1.5	272	1.64333	1.23	1.13	1.17	272	1.17667
273	0	0.64	0	273	0.213333	0.17	0.34	0.25	273	0.253333	0	0	0	273	0
274	2.89	3.8	2.59	274	3.09333	2.5	3.52	2.65	274	2.89	0.84	0.59	0.43	274	0.62
275	1.59	1.53	0.62	275	1.24667	1.3	1.52	1.49	275	1.43667	0.46	0.19	0.32	275	0.323333
276	0.36	0.89	0.38	276	0.543333	0.43	0.56	0.53	276	0.506667	0.19	0.17	0.24	276	0.2
277	0.99	1.23	0.76	277	0.993333	0.91	1.49	1.19	277	1.19667	0.5	0.47	0.56	277	0.51
278	0.32	0.17	0.08	278	0.19	0.34	0.53	0.46	278	0.443333	0.49	0.5	0.61	278	0.533333
279	0	0	0	279	0	0	0.16	0.3	279	0.153333	0.04	0.04	0.03	279	0.0366667
280	0	0	0.03	280	0.01	0.01	0.13	0.08	280	0.0733333	0.12	0.15	0.18	280	0.15
281	0	0	0	281	0	0	0	0	281	0	0	0	0	281	0
282	0.03	0.22	0.19	282	0.146667	0.02	0.07	0.08	282	0.0566667	0.11	0.22	0.11	282	0.146667
283	0	0	0	283	0	0	0	0.01	283	0.00333333	0.1	0.15	0.08	283	0.11
284	0.12	0.27	0.18	284	0.19	0.02	0.01	0.03	284	0.02	0.08	0.07	0.07	284	0.0733333
285	0	0	0	285	0	0.01	0	0.01	285	0.00666667	0	0	0.02	285	0.00666667
286	0	0.01	0	286	0.00333333	0	0.04	0.08	286	0.04	0	0	0.02	286	0.00666667
287	0	0	0	287	0	0	0	0.07	287	0.0233333	0	0	0	287	0
288	0.3	0.73	0.48	288	0.503333	0.2	0.32	0.26	288	0.26	0.34	0.45	0.56	288	0.45
289	0.42	0.59	0.15	289	0.386667	0.44	0.54	0.4	289	0.46	0.84	0.93	0.67	289	0.813333
290	0.19	0.33	0.01	290	0.176667	0.28	0.37	0.26	290	0.303333	0.17	0.25	0.22	290	0.213333
291	0	0	0	291	0	0.17	0.17	0.13	291	0.156667	0	0.02	0	291	0.00666667
292	0.04	0	0	292	0.0133333	0.11	0.24	0.27	292	0.206667	0.25	0.29	0.35	292	0.296667
293	0	0	0	293	0	0	0	0	293	0	0.04	0.16	0	293	0.0666667
294	0	0	0	294	0	0	0	0	294	0	0.13	0.36	0	294	0.163333
295	0	0	0	295	0	0.17	0	0	295	0.0566667	0	0	0	295	0
296	0.66	0	0	296	0.22	0.86	0	0.34	296	0.4	0	0	0	296	0
297	1.92	0	0	297	0.64	1.55	1.06	1.18	297	1.26333	0	0	0	297	0
298	1.05	0.58	0	298	0.543333	1.13	0.78	1.14	298	1.01667	0	0.02	0	298	0.00666667
299	0.46	0	0.14	299	0.2	0.46	0.29	0.52	299	0.423333	0.18	0.27	0.09	299	0.18
300	2.71	0	1.46	300	1.39	1.96	2.52	2.11	300	2.19667	0.1	0.13	0.08	300	0.103333
301	1.01	1.57	1.12	301	1.23333	0.9	0.96	1.02	301	0.96	0.2	0.36	0.19	301	0.25
302	1.01	1.53	0.85	302	1.13	0.92	1.06	0.98	302	0.986667	0.26	0.25	0.27	302	0.26
303	0.75	0.41	0.22	303	0.46	0.67	0.59	0.65	303	0.636667	0.33	0.19	0.29	303	0.27
304	0.39	0	0	304	0.13	0.26	0.13	0.36	304	0.25	0.13	0.14	0.04	304	0.103333
305	0.56	0	0	305	0.186667	0.34	0	2.53	305	0.956667	0.17	0.18	0	305	0.116667
306	0.54	0	0.09	306	0.21	0.45	0.54	0.62	306	0.536667	0.78	0.84	0.6	306	0.74
307	0.94	0.55	0.37	307	0.62	0.74	0.87	0.77	307	0.793333	0.91	0.74	0.79	307	0.813333
308	1.6	0	0.28	308	0.626667	0.79	1	1.46	308	1.08333	0.55	0.21	0.39	308	0.383333
309	1.29	0	0	309	0.43	0.01	0.53	2.45	309	0.996667	0.66	0	0	309	0.22
310	1.67	0.28	0.47	310	0.806667	1.05	1.31	1.35	310	1.23667	2.36	1.84	1.64	310	1.94667
311	0.98	0.97	0.79	311	0.913333	0.68	1.04	0.8	311	0.84	1.47	1.2	1.02	311	1.23
312	0.33	0.19	0.35	312	0.29	0.35	0.4	0.32	312	0.356667	0.14	0.23	0.21	312	0.193333
313	0.14	0	0.12	313	0.0866667	0.1	0.16	0.07	313	0.11	0.05	0	0.05	313	0.0333333
314	0.03	0	0	314	0.01	0	0	0	314	0	0	0	0	314	0
315	0	0	0	315	0	0	0	0	315	0	0	0	0	315	0
316	0	0	0	316	0	0	0	0	316	0	0	0	0	316	0
317	0	0	0	317	0	0.01	0.04	0	317	0.0166667	0.03	0	0	317	0.01
318	0.73	0	0	318	0.243333	0.98	0.99	0.61	318	0.86	2.44	2.01	1.67	318	2.04
319	2.15	2.56	1.52	319	2.07667	1.76	2.62	1.65	319	2.01	3.98	4.06	3.88	319	3.97333
320	0.44	0.47	0	320	0.303333	0.38	0.45	0.26	320	0.363333	1.45	1.41	1.4	320	1.42
321	1.59	1.96	1.14	321	1.56333	1.33	1.67	1.24	321	1.41333	4.82	6.6	4.71	321	5.37667
322	0	0	0	322	0	0	0	0	322	0	0.33	0.34	0.24	322	0.303333
323	0	0	0	323	0	0	0	0	323	0	0.09	0	0	323	0.03
324	0	0	0	324	0	0	0	0	324	0	0	0	0	324	0
325	0	0	0	325	0	0.26	0	0	325	0.0866667	0	0	0	325	0
326	0.59	0	0	326	0.196667	1.33	0.18	0.79	326	0.766667	0	0	0	326	0
327	1.14	0.66	0	327	0.6	1.74	0.6	1.48	327	1.27333	0.37	0.03	0	327	0.133333
328	0.21	0	0	328	0.07	0.93	0	0.14	328	0.356667	0.28	0.67	0	328	0.316667
329	0.28	0	0	329	0.0933333	0.53	0	0.85	329	0.46	0	0	0	329	0
330	0.08	0	0	330	0.0266667	0.24	0.11	0.42	330	0.256667	0.24	0.16	0	330	0.133333
331	0.53	0.21	1.02	331	0.586667	0.48	0.52	0.51	331	0.503333	0	0	0	331	0
332	0.51	0.54	0.5	332	0.516667	0.5	0.54	0.46	332	0.5	0	0	0	332	0
333	0.44	0.2	0	333	0.213333	0.43	0.37	0.4	333	0.4	0	0	0	333	0
334	0.58	0.16	0	334	0.246667	0.56	0.69	0.61	334	0.62	0	0	0	334	0
335	0.71	0	0.42	335	0.376667	0.72	0.91	0.95	335	0.86	0.14	0.24	0.12	335	0.166667
336	0.91	0	0	336	0.303333	0.54	1.11	2.84	336	1.49667	1.12	0.62	0.28	336	0.673333
337	0.91	0	0	337	0.303333	1.05	1.23	1.6	337	1.29333	1.25	1.12	1.17	337	1.18
338	0.01	0	0	338	0.00333333	0.17	0.08	0.14	338	0.13	0.41	0.41	0.2	338	0.34
339	0.73	0.05	0	339	0.26	0.78	0.86	0.92	339	0.853333	0.74	0.57	0.42	339	0.576667
340	0	0	0	340	0	0.1	0	0.13	340	0.0766667	0.13	0.23	0	340	0.12
341	1.54	1.28	0	341	0.94	1.19	1.45	1.33	341	1.32333	0.32	0.25	0.15	341	0.24
342	1.43	1.97	1.34	342	1.58	1.01	1.39	1.58	342	1.32667	0.51	0.56	0.44	342	0.503333
343	0.32	0.33	0.47	343	0.373333	0.43	0.57	0.56	343	0.52	0.53	0.42	0.65	343	0.533333
344	0.26	0	0.68	344	0.313333	0.32	0.42	0.56	344	0.433333	0.38	0.31	0.39	344	0.36
345	0.15	0	0	345	0.05	0.19	0	0.51	345	0.233333	0.1	0	0	345	0.0333333
346	0.19	0	0.21	346	0.133333	0.19	0.24	0.29	346	0.24	0.75	0.63	0.78	346	0.72
347	0.14	0	0.09	347	0.0766667	0.1	0.16	0.18	347	0.146667	0.49	0.35	0.42	347	0.42
348	0.04	0	0	348	0.0133333	0.02	0.05	0.06	348	0.0433333	0.09	0.1	0.07	348	0.0866667
349	0.16	0	0	349	0.0533333	0.09	0.05	0.15	349	0.0966667	0.23	0.21	0.08	349	0.173333
350	0.305	0	0	350	0.101667	0.35	0.23	0.45	350	0.343333	0.53	0.28	0.39	350	0.4
351	0.35	0	0	351	0.116667	0.66	0.88	0.78	351	0.773333	0.3	0.34	0	351	0.213333
352	0.245	0	0	352	0.0816667	0.19	0.25	0.25	352	0.23	0.23	0.2	0.1	352	0.176667
353	0.635	0.46	0.54	353	0.545	0.53	0.74	0.66	353	0.643333	3.05	3.37	2.18	353	2.86667
354	0.41	0	0	354	0.136667	0.44	0.27	0.93	354	0.546667	0.5	0.06	0	354	0.186667
355	0.34	0.35	0.27	355	0.32	0.46	0.73	0.57	355	0.586667	1.25	1.15	0.96	355	1.12
356	0.5	0	0.8	356	0.433333	0.54	0.73	0.74	356	0.67	0.85	0.81	0.73	356	0.796667
357	0.55	0	0	357	0.183333	0.69	0.78	0.96	357	0.81	2.33	1.98	1.51	357	1.94
358	0.205	0.39	0.44	358	0.345	0.35	0.54	0.53	358	0.473333	0.43	0.44	0.51	358	0.46
359	0.39	0.65	0.4	359	0.48	0.45	0.67	0.66	359	0.593333	0.44	0.4	0.5	359	0.446667
360	0.01	0.15	0.03	360	0.0633333	0.05	0.07	0.06	360	0.06	0.06	0.11	0.09	360	0.0866667
361	0.075	0	0	361	0.025	0.21	0.11	0.27	361	0.196667	0.18	0.1	0.16	361	0.146667
362	0.055	0.11	0	362	0.055	0.44	0.02	0.24	362	0.233333	0.08	0	0	362	0.0266667
363	0.41	0.975	0	363	0.461667	1.025	0.59	0.56	363	0.725	0	0	0	363	0
364	1.165	2.685	0	364	1.28333	1.945	1.76	1.37	364	1.69167	0.09	0.09	0.16	364	0.113333
365	0.95	2.895	1.29	365	1.71167	1.46	1.24	1.12	365	1.27333	0.71	1.05	0.8	365	0.853333
366	0.135	0.545	0.35	366	0.343333	0.225	0.12	0.12	366	0.155	0.08	0.24	0.19	366	0.17
367	0	0.295	0.24	367	0.178333	0.05	0.03	0.04	367	0.04	0	0.09	0.09	367	0.06
368	0	0.13	0.24	368	0.123333	0	0.02	0.02	368	0.0133333	0	0.13	0.07	368	0.0666667
369	0	0.4	0.51	369	0.303333	0	0	0	369	0	0	0.03	0	369	0.01
370	0	0.005	0.09	370	0.0316667	0	0	0	370	0	0	0.025	0	370	0.00833333
371	0	0.145	0.39	371	0.178333	0.01	0	0	371	0.00333333	0	0.045	0	371	0.015
372	0.285	0.615	1.06	372	0.653333	0.165	0.26	0.27	372	0.231667	0.11	0.28	0.18	372	0.19
373	0.02	0.155	0.43	373	0.201667	0	0.02	0.03	373	0.0166667	0	0.08	0	373	0.0266667
374	0.04	0.105	0.47	374	0.205	0	0	0.02	374	0.00666667	0	0.045	0	374	0.015
375	0.04	0.025	0.09	375	0.0516667	0	0.02	0.01	375	0.01	0.005	0.01	0	375	0.005
376	0.065	0.015	0	376	0.0266667	0	0.01	0	376	0.00333333	0	0.02	0	376	0.00666667
377	0.235	0.45	0	377	0.228333	0.13	0.295	0.19	377	0.205	0.075	0.155	0.05	377	0.0933333
378	0.385	0.88	0.36	378	0.541667	0.26	0.595	0.41	378	0.421667	0.195	0.265	0.2	378	0.22
379	0.61	1.63	0	379	0.746667	0.14	0.515	0.27	379	0.308333	0.045	0.27	0.13	379	0.148333
380	0.03	0.465	0.45	380	0.315	0	0.055	0	380	0.0183333	0	0.1	0	380	0.0333333
381	0	0.205	0.21	381	0.138333	0	0.02	0	381	0.00666667	0.05	0.115	0.05	381	0.0716667
382	0.19	0.91	0.09	382	0.396667	0	0.13	0	382	0.0433333	0.06	0.21	0.03	382	0.1
383	0.06	0.255	0	383	0.105	0.02	0.115	0.01	383	0.0483333	0.09	0.18	0	383	0.09
384	0.43	0.715	0.27	384	0.471667	0.28	0.69	0.35	384	0.44	0.685	0.675	0.56	384	0.64
385	6.19	8.1	6.87	385	7.05333	4.675	7.915	4.6	385	5.73	3.78	3.31	2.76	385	3.28333
386	1.225	1.535	0.59	386	1.11667	1.11	1.615	1.12	386	1.28167	1.285	1.305	0.79	386	1.12667
387	0.605	0.785	0.38	387	0.59	0.57	0.8	0.48	387	0.616667	0.9	0.865	0.6	387	0.788333
388	2.275	2.74	1.98	388	2.33167	1.96	2.75	1.95	388	2.22	2.02	2	1.86	388	1.96
389	0.535	0.635	0.44	389	0.536667	0.445	0.69	0.41	389	0.515	0.79	0.68	0.74	389	0.736667
390	0.085	0.12	0	390	0.0683333	0.05	0.105	0	390	0.0516667	0.16	0.09	0.1	390	0.116667
391	0	0.1	0.09	391	0.0633333	0.005	0.005	0	391	0.00333333	0.06	0.08	0.05	391	0.0633333
392	0	0.005	0	392	0.00166667	0	0	0	392	0	0	0	0	392	0
393	0	0	0	393	0	0.045	0.07	0	393	0.0383333	0	0	0	393	0
394	0.91	0.78	0.71	394	0.8	0.785	0.96	0.72	394	0.821667	0.305	0.43	0.22	394	0.318333
395	2.12	0.29	0	395	0.803333	2.505	3.01	1.96	395	2.49167	0.97	0.99	0.4	395	0.786667
396	1.28	0	0.41	396	0.563333	1.855	2.09	1.4	396	1.78167	0.585	0.975	0.22	396	0.593333
397	4.665	5.595	1.81	397	4.02333	4.53	5.96	3.73	397	4.74	2.17	2.47	1.82	397	2.15333
398	1.905	2.895	3.1	398	2.63333	2.355	2.945	2.53	398	2.61	1.315	1.4	1.29	398	1.335
399	3.275	4.465	4.33	399	4.02333	3.32	4.265	3.71	399	3.765	2.22	2.32	2.01	399	2.18333
400	0.495	0.77	1.18	400	0.815	0.43	0.75	0.67	400	0.616667	0.5	0.565	0.57	400	0.545
401	0.125	0.44	0.97	401	0.511667	0.2	0.34	0.34	401	0.293333	0.28	0.345	0.32	401	0.315
402	0.075	0.245	0.37	402	0.23	0.055	0.135	0.13	402	0.106667	0.135	0.21	0.22	402	0.188333
403	0.015	0.06	0	403	0.025	0.01	0.025	0.03	403	0.0216667	0	0.03	0.04	403	0.0233333
404	0	0	0	404	0	0	0	0	404	0	0	0	0	404	0
405	0.01	0	0	405	0.00333333	0.01	0	0	405	0.00333333	0	0	0	405	0
406	0.02	0	0	406	0.00666667	0.025	0.005	0.05	406	0.0266667	0	0.025	0	406	0.00833333
407	0.01	0	0.11	407	0.04	0	0	0	407	0	0	0	0	407	0
408	0.015	0	0	408	0.005	0.015	0.01	0.01	408	0.0116667	0.02	0.04	0	408	0.02
409	0.135	0.095	0.11	409	0.113333	0.02	0.085	0.05	409	0.0516667	0.145	0.175	0.17	409	0.163333
410	0.33	0.37	0.12	410	0.273333	0.13	0.24	0.18	410	0.183333	0.145	0.255	0.24	410	0.213333
411	0.875	1.21	0.35	411	0.811667	0.625	0.805	0.61	411	0.68	0.55	0.895	0.58	411	0.675
412	0.61	1.055	0.44	412	0.701667	0.43	0.675	0.47	412	0.525	1.075	1.32	1.07	412	1.155
413	0.445	0.335	0.39	413	0.39	0.13	0.275	0.19	413	0.198333	0.595	0.615	0.73	413	0.646667
414	0.195	0.24	0.21	414	0.215	0.115	0.105	0.1	414	0.106667	0.16	0.31	0.24	414	0.236667
415	1.47	2.83	0.26	415	1.52	1.005	1.1	1.07	415	1.05833	1.11	1.57	1.5	415	1.39333
416	1.21	2.175	0.94	416	1.44167	0.93	1.25	1.16	416	1.11333	1.16	1.36	1.6	416	1.37333
417	0.245	0.535	0.65	417	0.476667	0.19	0.22	0.24	417	0.216667	0.325	0.425	0.53	417	0.426667
418	0.1	0.29	0.82	418	0.403333	0	0.03	0.06	418	0.03	0.08	0.205	0.13	418	0.138333
419	0.045	0.095	0.38	419	0.173333	0	0	0.01	419	0.00333333	0	0.025	0.06	419	0.0283333
420	0.065	0.08	0.115	420	0.0866667	0.015	0	0.01	420	0.00833333	0	0	0	420	0
421	0.025	0.02	0.045	421	0.03	0	0	0	421	0	0	0	0	421	0
422	0.035	0.025	0	422	0.02	0.01	0	0	422	0.00333333	0	0	0	422	0
423	0.055	0.075	0.01	423	0.0466667	0.03	0	0.035	423	0.0216667	0.03	0.025	0.1	423	0.0516667
424	0.245	0.17	0.275	424	0.23	0.205	0.105	0.185	424	0.165	0.415	0.38	0.625	424	0.473333
425	0.29	0.535	0.785	425	0.536667	0.42	0.025	0.075	425	0.173333	1.02	1.015	0.93	425	0.988333
426	1.33	2.08	0.13	426	1.18	1.42	1.245	1.12	426	1.26167	0.72	0.88	0.205	426	0.601667
427	0.83	0.66	0.64	427	0.71	0.615	0.655	0.81	427	0.693333	0.985	1.01	0.97	427	0.988333
428	1.005	1.43	1.48	428	1.305	0.845	1.095	1.29	428	1.07667	1.27	1.215	1.39	428	1.29167
429	0.375	0.605	0.595	429	0.525	0.305	0.4	0.43	429	0.378333	1.525	1.515	1.635	429	1.55833
430	0.14	0.185	0.245	430	0.19	0.065	0.045	0.06	430	0.0566667	0.17	0.145	0.135	430	0.15
431	0.105	0.235	0.225	431	0.188333	0.015	0.025	0.015	431	0.0183333	1.3	1.225	1.19	431	1.23833
432	0.045	0.135	0.16	432	0.113333	0	0.015	0.03	432	0.015	0.55	0.56	0.685	432	0.598333
433	0.05	0.205	0.18	433	0.145	0	0.035	0.075	433	0.0366667	0.945	0.885	1.09	433	0.973333
434	0.01	0.19	0.155	434	0.118333	0	0.02	0.05	434	0.0233333	0.71	0.765	0.8	434	0.758333
435	0	0.135	0.27	435	0.135	0	0.02	0.03	435	0.0166667	0.095	0.105	0.07	435	0.09
436	0	0.09	0.13	436	0.0733333	0	0.035	0.03	436	0.0216667	0.815	0.715	0.805	436	0.778333
437	0	0.155	0.255	437	0.136667	0.02	0.07	0.02	437	0.0366667	0.52	0.48	0.66	437	0.553333
438	0.035	0.09	0.235	438	0.12	0.06	0.075	0.055	438	0.0633333	0.375	0.24	0.375	438	0.33
439	0.005	0.03	0.07	439	0.035	0.02	0.04	0.015	439	0.025	0.55	0.475	0.405	439	0.476667
440	0	0	0.08	440	0.0266667	0.015	0	0	440	0.005	0.305	0.405	0.18	440	0.296667
441	0.01	0	0.055	441	0.0216667	0.01	0	0	441	0.00333333	0.155	0.12	0.095	441	0.123333
442	0.005	0	0	442	0.00166667	0.005	0.01	0.06	442	0.025	0.26	0.265	0.305	442	0.276667
443	0.005	0.045	0.05	443	0.0333333	0	0.005	0.04	443	0.015	0.285	0.365	0.315	443	0.321667
444	0	0.04	0.205	444	0.0816667	0	0	0.005	444	0.00166667	0.355	0.395	0.365	444	0.371667
445	0	0.035	0.075	445	0.0366667	0.025	0.015	0.01	445	0.0166667	0.165	0.175	0.195	445	0.178333
446	0.055	0.26	0	446	0.105	0.01	0.01	0	446	0.00666667	1.095	1.13	1.185	446	1.13667
447	0	0.505	0.225	447	0.243333	0.015	0.025	0.005	447	0.015	0.27	0.51	0.27	447	0.35
448	0	0.255	0.625	448	0.293333	0.065	0.035	0.03	448	0.0433333	0.76	0.81	0.685	448	0.751667
449	0.055	0.09	0.605	449	0.25	0	0.03	0.01	449	0.0133333	0.52	0.52	0.59	449	0.543333
450	0.05	0.095	0	450	0.0483333	0.185	0.165	0.065	450	0.138333	0.125	0.14	0.085	450	0.116667
451	0.36	0.56	0.085	451	0.335	0.49	0.515	0.43	451	0.478333	0.21	0.27	0.185	451	0.221667
452	0.185	0.19	0	452	0.125	0.27	0.195	0.175	452	0.213333	0	0	0	452	0
453	0.2	0.235	0.05	453	0.161667	0.235	0.265	0.26	453	0.253333	0.02	0.105	0.055	453	0.06
454	1.465	2.295	2.675	454	2.145	1.69	2.18	2.145	454	2.005	0.53	0.55	0.77	454	0.616667
455	0.155	0.3	0.47	455	0.308333	0.175	0.275	0.24	455	0.23	0.475	0.4	0.63	455	0.501667
456	0.035	0.1	0.185	456	0.106667	0.06	0.105	0.09	456	0.085	0.515	0.46	0.585	456	0.52
457	0.005	0	0	457	0.00166667	0.05	0.05	0.06	457	0.0533333	0.82	0.66	0.55	457	0.676667
458	0	0.015	0	458	0.005	0.005	0.02	0.01	458	0.0116667	0.03	0.09	0.04	458	0.0533333
459	0	0	0.025	459	0.00833333	0.005	0.025	0.015	459	0.015	0	0	0	459	0
460	0	0.155	0.045	460	0.0666667	0.01	0.06	0.065	460	0.045	0.59	0.45	0.595	460	0.545
461	0	0.045	0.075	461	0.04	0.01	0.02	0	461	0.01	0.19	0.07	0.215	461	0.158333
462	0.035	0.135	0.055	462	0.075	0.015	0.055	0.035	462	0.035	0.715	0.61	0.735	462	0.686667
463	0.005	0.265	0.195	463	0.155	0.015	0.01	0.005	463	0.01	0.865	0.82	0.905	463	0.863333
464	0.04	0.195	0.015	464	0.0833333	0.015	0.005	0.015	464	0.0116667	1.4	1.275	1.315	464	1.33
465	0.3	0.525	0.535	465	0.453333	0.205	0.245	0.245	465	0.231667	2.48	2.425	2.68	465	2.52833
466	0.15	0.18	0.04	466	0.123333	0.125	0.12	0.17	466	0.138333	0.245	0.205	0.315	466	0.255
467	1.65	2.11	2.145	467	1.96833	1.585	1.905	2.2	467	1.89667	1.565	1.26	1.32	467	1.38167
468	1.465	1.635	2	468	1.7	1.26	1.565	1.625	468	1.48333	1.47	1.265	1.325	468	1.35333
469	1.415	1.67	1.375	469	1.48667	1.285	1.47	1.615	469	1.45667	1.035	0.83	0.855	469	0.906667
470	0.995	0.92	0.57	470	0.828333	0.785	0.78	0.72	470	0.761667	0.18	0.03	0.11	470	0.106667
471	0.72	0.53	0.48	471	0.576667	0.71	0.58	0.455	471	0.581667	0.13	0.025	0.03	471	0.0616667
472	0.27	0.09	0	472	0.12	0.2	0.125	0.06	472	0.128333	0	0	0	472	0
473	0.37	0.345	0.205	473	0.306667	0.215	0.215	0.145	473	0.191667	0	0	0	473	0
474	0.625	0.69	0.795	474	0.703333	0.45	0.565	0.56	474	0.525	0.005	0.005	0.055	474	0.0216667
475	0.155	0.045	0.22	475	0.14	0.02	0.015	0	475	0.0116667	0.015	0	0.02	475	0.0116667
476	0.03	0.01	0.005	476	0.015	0.01	0	0	476	0.00333333	0.1	0.1	0.14	476	0.113333
477	0.045	0	0.18	477	0.075	0.015	0	0	477	0.005	1.34	1.135	1.175	477	1.21667
478	0.17	0	0.205	478	0.125	0.065	0	0.005	478	0.0233333	1.06	0.92	0.965	478	0.981667
479	0.075	0.06	0.16	479	0.0983333	0.025	0.015	0.05	479	0.03	0.165	0.16	0.185	479	0.17
480	0.185	0.16	0.135	480	0.16	0.12	0.04	0.025	480	0.0616667	0.275	0.22	0.175	480	0.223333
481	0.035	0.205	0.04	481	0.0933333	0.045	0	0	481	0.015	0.06	0.085	0.085	481	0.0766667
482	0.015	0.055	0	482	0.0233333	0.03	0	0	482	0.01	0.075	0.04	0.03	482	0.0483333
483	0.435	0.54	0.35	483	0.441667	0.43	0.285	0.27	483	0.328333	0.175	0.16	0	483	0.111667
484	1.355	1.915	0	484	1.09	1.245	1.45	1.37	484	1.355	0.31	0.245	0	484	0.185
485	2.68	3.43	3.46	485	3.19	2.44	3.115	3.43	485	2.995	0.25	0.14	0	485	0.13
486	2.185	2.83	3.74	486	2.91833	2.255	2.795	2.29	486	2.44667	0.34	0.065	0	486	0.135
487	0.29	0.315	0	487	0.201667	0.26	0.08	0	487	0.113333	0	0	0	487	0
488	1.27	1.65	1.21	488	1.37667	1.185	1.815	1.12	488	1.37333	0.47	0.625	0.12	488	0.405
489	2.295	0.535	2.54	489	1.79	1.645	2.225	2.4	489	2.09	1.19	1.075	0.47	489	0.911667
490	2.975	3.845	3.2	490	3.34	1.985	3.19	3.41	490	2.86167	1.61	1.135	1.1	490	1.28167
491	1.34	1.485	2.27	491	1.69833	1.295	1.52	0.79	491	1.20167	0.51	0.8	0	491	0.436667
492	0.62	0.18	0	492	0.266667	0.2	0.38	0.47	492	0.35	0.17	0.24	0.03	492	0.146667
493	1.25	0	0	493	0.416667	0.47	0.86	0.66	493	0.663333	0.44	0.15	0.02	493	0.203333
494	1.75	1.21	0	494	0.986667	0.86	1.08	0.94	494	0.96	0.69	0.84	0.55	494	0.693333
495	1	0.64	0.32	495	0.653333	0.52	0.57	0.68	495	0.59	0.82	0.79	0.8	495	0.803333
496	0.1	0	0	496	0.0333333	0	0	0	496	0	0.46	0.46	0.52	496	0.48
497	0.03	0	0	497	0.01	0	0	0	497	0	0.33	0.33	0.33	497	0.33
498	0.02	0	0	498	0.00666667	0	0.01	0	498	0.00333333	0.55	0.47	0.5	498	0.506667
499	0.08	0	0.21	499	0.0966667	0.02	0.05	0	499	0.0233333	0.29	0.27	0.28	499	0.28
500	0	0	0	500	0	0.02	0	0	500	0.00666667	0.12	0.12	0.16	500	0.133333
501	0	0.06	0.1	501	0.0533333	0.02	0.04	0	501	0.02	0	0	0	501	0
502	0	0.02	0	502	0.00666667	0.01	0.04	0	502	0.0166667	0	0	0.03	502	0.01
503	0	0	0	503	0	0.01	0.08	0	503	0.03	0.47	0.38	0.41	503	0.42
504	0	0	0	504	0	0	0.02	0	504	0.00666667	0.77	0.8	0.37	504	0.646667
505	0.38	0	0.93	505	0.436667	0.73	0.15	0.29	505	0.39	0.92	1.12	0.63	505	0.89
506	0.09	0	0.34	506	0.143333	0.08	0.05	0.04	506	0.0566667	0.73	0.67	0.51	506	0.636667
507	0.22	0.25	0.66	507	0.376667	0.25	0.39	0.21	507	0.283333	0.32	0.29	0.06	507	0.223333
508	0.08	0	0	508	0.0266667	0.07	0.23	0.18	508	0.16	1.26	1.03	0.84	508	1.04333
509	0	0.05	0	509	0.0166667	0	0.05	0.08	509	0.0433333	0.31	0.31	0.19	509	0.27
510	0	0.25	0.16	510	0.136667	0	0.1	0.12	510	0.0733333	0.65	0.54	0.53	510	0.573333
511	0.01	0.04	0.18	511	0.0766667	0	0	0	511	0	0.16	0.15	0.13	511	0.146667
512	0	0	0.09	512	0.03	0	0	0	512	0	0	0	0	512	0
513	0.01	0	0	513	0.00333333	0	0	0.01	513	0.00333333	0.26	0.28	0.42	513	0.32
514	0	0.06	0	514	0.02	0	0	0	514	0	0.31	0.3	0.41	514	0.34
515	0.05	0.02	0	515	0.0233333	0	0.02	0.04	515	0.02	0.81	0.66	0.99	515	0.82
516	0	0	0.12	516	0.04	0	0	0	516	0	0.12	0.07	0.01	516	0.0666667
517	0.04	0	0.29	517	0.11	0.03	0	0.01	517	0.0133333	0.51	0.34	0.42	517	0.423333
518	0.03	0	0	518	0.01	0.1	0	0.16	518	0.0866667	0.37	0.11	0.15	518	0.21
519	0.25	0.24	0.57	519	0.353333	0.33	0.14	0.3	519	0.256667	1.26	1.08	0.83	519	1.05667
520	0.15	0.46	0	520	0.203333	0.1	0.05	0.14	520	0.0966667	0.83	0.77	0.53	520	0.71
521	0.46	1.1	0.86	521	0.806667	0.72	0.81	0.89	521	0.806667	2.4	2.03	2.31	521	2.24667
522	0.13	0.42	0	522	0.183333	0.25	0.23	0.14	522	0.206667	0.35	0.35	0.23	522	0.31
523	0	0.1	0	523	0.0333333	0	0	0	523	0	0.39	0.29	0.14	523	0.273333
524	0	0	0	524	0	0	0	0	524	0	0	0.01	0	524	0.00333333
525	0	0	0	525	0	0	0	0	525	0	0	0	0	525	0
526	0.17	0	0.4	526	0.19	0.26	0	0	526	0.0866667	0	0	0	526	0
527	0.33	0	0.68	527	0.336667	0.65	0	0.03	527	0.226667	0	0.05	0	527	0.0166667
528	0.1	0	0.18	528	0.0933333	0.21	0	0.07	528	0.0933333	0	0	0	528	0
529	0.16	0.43	0.34	529	0.31	0.17	0.15	0.16	529	0.16	0.08	0.11	0.08	529	0.09
530	0.79	1.37	0.57	530	0.91	1.04	0.99	1.14	530	1.05667	0.33	0.35	0.25	530	0.31
531	0.44	0.32	0.11	531	0.29	0.52	0.68	0.77	531	0.656667	0.1	0.12	0.07	531	0.0966667
532	0.04	0	0	532	0.0133333	0.07	0.12	0.29	532	0.16	0.22	0	0.08	532	0.1
533	0.05	0	0	533	0.0166667	0	0	0	533	0	0.07	0	0.04	533	0.0366667
534	0.38	0.28	0.46	534	0.373333	0.54	0.41	0.46	534	0.47	1.03	0.73	0.75	534	0.836667
535	0.29	0.25	0	535	0.18	0.51	0.46	0.56	535	0.51	0.51	0.64	0.52	535	0.556667
536	1.01	1.27	1.64	536	1.30667	1.42	1.27	1.52	536	1.40333	0.89	0.8	0.58	536	0.756667
537	0.85	0.57	1.2	537	0.873333	0.98	0.91	0.97	537	0.953333	0.52	0.42	0.27	537	0.403333
538	0.78	0.63	0.6	538	0.67	0.96	0.92	0.97	538	0.95	1.19	0.92	0.85	538	0.986667
539	1	1.29	0.66	539	0.983333	1.24	1.22	1.45	539	1.30333	0.34	0.3	0	539	0.213333
540	0.46	0.52	0	540	0.326667	0.51	0.29	0.21	540	0.336667	0	0	0	540	0
541	0.13	0.08	0.14	541	0.116667	0.07	0	0	541	0.0233333	0	0	0	541	0
542	0.31	0.51	0	542	0.273333	0.23	0.24	0.23	542	0.233333	0	0	0	542	0
543	0.3	0.5	0	543	0.266667	0.21	0.2	0.18	543	0.196667	0.06	0.14	0	543	0.0666667
544	0.09	0.35	0	544	0.146667	0.03	0.08	0.04	544	0.05	0.84	0.72	0.83	544	0.796667
545	0	0.21	0	545	0.07	0	0	0	545	0	0.61	0.66	0.77	545	0.68
546	0.07	0.06	0	546	0.0433333	0.07	0.01	0	546	0.0266667	0.65	0.54	0.71	546	0.633333
547	0.27	0.12	0	547	0.13	0.16	0.09	0.12	547	0.123333	0.37	0.26	0.35	547	0.326667
548	0.25	0.38	0	548	0.21	0.11	0.13	0.1	548	0.113333	0.28	0.35	0.36	548	0.33
549	0.35	0.53	0	549	0.293333	0.24	0.32	0.25	549	0.27	1.09	1.05	1.12	549	1.08667
550	0.35	0.49	0	550	0.28	0.19	0.17	0.12	550	0.16	0.53	0.57	0.34	550	0.48
551	0.32	0.46	0.23	551	0.336667	0.23	0.28	0.23	551	0.246667	0.17	0.25	0.09	551	0.17
552	0.09	0	0	552	0.03	0.09	0.09	0.04	552	0.0733333	0.01	0	0	552	0.00333333
553	0.21	0	0	553	0.07	0.18	0.12	0.15	553	0.15	0	0	0	553	0
554	0.1	0	0	554	0.0333333	0.08	0.02	0	554	0.0333333	0	0	0	554	0
555	0.97	1.1	1.03	555	1.03333	0.71	0.83	0.59	555	0.71	0.16	0.24	0.04	555	0.146667
556	0.9	1.1	0.05	556	0.683333	0.68	0.94	0.99	556	0.87	0.26	0.34	0.22	556	0.273333
557	0.77	0.97	1.11	557	0.95	0.62	0.97	0.91	557	0.833333	0.55	0.56	0.52	557	0.543333
558	0.88	0.84	1.33	558	1.01667	0.72	0.88	0.75	558	0.783333	0.4	0.31	0.33	558	0.346667
559	0.56	0	0.43	559	0.33	0.41	0.3	0.36	559	0.356667	0	0	0	559	0
560	0.69	0	0	560	0.23	0.52	0.77	1.17	560	0.82	0.2	0	0.01	560	0.07
561	0.63	0.45	0.03	561	0.37	0.37	0.61	0.62	561	0.533333	0.26	0.34	0.28	561	0.293333
562	0.44	0.4	0.08	562	0.306667	0.17	0.32	0.15	562	0.213333	1.05	1.05	0.89	562	0.996667
563	0.85	0.79	0.78	563	0.806667	0.24	0.36	0.28	563	0.293333	0.69	0.71	0.54	563	0.646667
564	0.2	0.12	0	564	0.106667	0.08	0.1	0.02	564	0.0666667	0.21	0.29	0.22	564	0.24
565	0.14	0	0.14	565	0.0933333	0.07	0	0	565	0.0233333	0	0	0	565	0
566	0.06	0	0	566	0.02	0.09	0.01	0.02	566	0.04	0	0.04	0	566	0.0133333
567	0.58	0.37	0.34	567	0.43	0.4	0.08	0.02	567	0.166667	0.1	0.21	0.15	567	0.153333
568	0.36	0.34	0.18	568	0.293333	0.28	0.15	0.12	568	0.183333	0.13	0.45	0.28	568	0.286667
569	0	0.1	0	569	0.0333333	0.02	0	0	569	0.00666667	0.12	0.3	0.19	569	0.203333
570	0	0	0.54	570	0.18	0.14	0	0	570	0.0466667	0.2	0.29	0.24	570	0.243333
571	0.01	0	0	571	0.00333333	0.12	0.01	0	571	0.0433333	0.23	0.31	0.28	571	0.273333
572	0.08	0.12	0.06	572	0.0866667	0.23	0.2	0.19	572	0.206667	0.26	0.29	0.32	572	0.29
573	0.03	0.04	0	573	0.0233333	0.08	0.12	0.1	573	0.1	0.15	0.23	0.18	573	0.186667
574	0.18	0.29	0.33	574	0.266667	0.34	0.44	0.46	574	0.413333	0.53	0.59	0.66	574	0.593333
575	0.14	0.19	0.27	575	0.2	0.21	0.2	0.25	575	0.22	0.41	0.43	0.41	575	0.416667
576	0.02	0	0.16	576	0.06	0.1	0	0	576	0.0333333	0.06	0.07	0	576	0.0433333
577	0.09	0	0.33	577	0.14	0.17	0	0.06	577	0.0766667	0.24	0.22	0.09	577	0.183333
578	0.37	0	1.45	578	0.606667	0.54	0.17	0.26	578	0.323333	0.17	0.15	0	578	0.106667
579	0.31	0	0	579	0.103333	0.7	0.67	0.57	579	0.646667	0.22	0.33	0.01	579	0.186667
580	0.63	1.05	0.14	580	0.606667	0.47	0.63	0.77	580	0.623333	0.39	0.48	0.47	580	0.446667
581	1.01	1.51	0.06	581	0.86	0.73	1.13	1.25	581	1.03667	0.72	0.79	0.85	581	0.786667
582	0.6	1.36	0	582	0.653333	0.72	0.8	0.7	582	0.74	0.29	0.58	0.43	582	0.433333
583	1.2	2.08	1.6	583	1.62667	1.05	1.39	1.32	583	1.25333	0.95	0.81	0.99	583	0.916667
584	0.06	0.19	0	584	0.0833333	0.02	0.1	0.02	584	0.0466667	0.26	0.33	0.24	584	0.276667
585	0.02	0	0	585	0.00666667	0.02	0.04	0.06	585	0.04	0.14	0.16	0.15	585	0.15
586	0	0	0	586	0	0.09	0	0.08	586	0.0566667	0.25	0.02	0.08	586	0.116667
587	0.04	0.05	0	587	0.03	0.11	0	0	587	0.0366667	1.02	0.85	0.76	587	0.876667
588	0.01	0.05	0	588	0.02	0.05	0	0.02	588	0.0233333	0.39	0.4	0.33	588	0.373333
589	0.04	0.07	0	589	0.0366667	0.1	0	0.05	589	0.05	0.51	0.48	0.42	589	0.47
590	0.28	0.33	0.53	590	0.38	0.5	0.5	0.64	590	0.546667	0.39	0.3	0.35	590	0.346667
591	0.05	0	0	591	0.0166667	0.16	0	0.18	591	0.113333	0.3	0	0.19	591	0.163333
592	0.64	0.99	1.23	592	0.953333	0.71	0.43	0.51	592	0.55	1.21	1.15	1.21	592	1.19
593	0.13	0	0	593	0.0433333	0.1	0	0	593	0.0333333	0	0	0	593	0
594	1.23	1.42	1.71	594	1.45333	1.04	1.16	1.03	594	1.07667	0.79	0.7	0.82	594	0.77
595	1.16	0	1.19	595	0.783333	1.08	0.48	1.02	595	0.86	1.16	0.75	0.94	595	0.95
596	0.59	0.44	0	596	0.343333	0.48	0.35	0.46	596	0.43	0.66	0.64	0.67	596	0.656667
597	0.08	0	0	597	0.0266667	0.1	0.03	0.05	597	0.06	0.77	0.71	0.87	597	0.783333
598	0.03	0	0	598	0.01	0.04	0	0	598	0.0133333	0.16	0.18	0.19	598	0.176667
599	0.47	0.27	0.36	599	0.366667	0.56	0.46	0.47	599	0.496667	0.93	0.84	0.88	599	0.883333
600	0.33	0.32	0	600	0.216667	0.26	0.15	0.16	600	0.19	0.64	0.56	0.6	600	0.6
601	0.64	0.76	0	601	0.466667	0.7	0.61	0.6	601	0.636667	0.55	0.61	0.69	601	0.616667
602	0.56	0.31	0	602	0.29	0.5	0.19	0.2	602	0.296667	0.13	0.26	0.19	602	0.193333
603	0.22	0	0	603	0.0733333	0.12	0	0	603	0.04	0	0	0	603	0
604	0.59	0.39	0	604	0.326667	0.6	0.54	0.64	604	0.593333	0.12	0.13	0.06	604	0.103333
605	0.53	0.99	0	605	0.506667	0.32	0.07	0.01	605	0.133333	0.83	1.36	1.25	605	1.14667
606	0.12	0.16	0.07	606	0.116667	0.08	0.07	0.06	606	0.07	0.48	0.59	0.5	606	0.523333
607	0.28	0.24	0.07	607	0.196667	0.24	0.16	0.15	607	0.183333	0.79	0.73	0.8	607	0.773333
608	0.12	0	0	608	0.04	0.08	0.01	0.04	608	0.0433333	0.24	0.26	0.24	608	0.246667
609	0.66	0.25	0	609	0.303333	0.62	0.58	0.7	609	0.633333	0.17	0.11	0.13	609	0.136667
610	0.25	0.21	0	610	0.153333	0.15	0.04	0.04	610	0.0766667	0.29	0.38	0.24	610	0.303333
611	0.23	0.28	0	611	0.17	0.15	0	0	611	0.05	0.28	0.36	0.32	611	0.32
612	0.08	0	0	612	0.0266667	0.05	0	0	612	0.0166667	0.14	0.23	0.17	612	0.18
613	0.55	0	0.79	613	0.446667	0.28	0	0	613	0.0933333	0.29	0.37	0.42	613	0.36
614	0.44	0	0.73	614	0.39	0.25	0	0.19	614	0.146667	0.55	0.3	0.49	614	0.446667
615	0.6	0	0	615	0.2	0.32	0	0.82	615	0.38	0.48	0	0.35	615	0.276667
616	0.62	0.52	0	616	0.38	0.53	0.69	0.65	616	0.623333	0.88	0.89	1	616	0.923333
617	0.39	0.37	0	617	0.253333	0.13	0.07	0.03	617	0.0766667	0	0	0	617	0
618	0.78	0.93	0.34	618	0.683333	0.73	0.88	0.7	618	0.77	0	0	0	618	0
619	-999	-999	-999	619	-999	-999	-999	-999	619	-999	-999	-999	-999	619	-999
620	-999	-999	-999	620	-999	-999	-999	-999	620	-999	-999	-999	-999	620	-999
621	-999	-999	-999	621	-999	-999	-999	-999	621	-999	-999	-999	-999	621	-999
622	-999	-999	-999	622	-999	-999	-999	-999	622	-999	-999	-999	-999	622	-999
623	-999	-999	-999	623	-999	-999	-999	-999	623	-999	-999	-999	-999	623	-999
624	-999	-999	-999	624	-999	-999	-999	-999	624	-999	-999	-999	-999	624	-999
625	-999	-999	-999	625	-999	-999	-999	-999	625	-999	-999	-999	-999	625	-999
626	-999	-999	-999	626	-999	-999	-999	-999	626	-999	-999	-999	-999	626	-999
627	-999	-999	-999	627	-999	-999	-999	-999	627	-999	-999	-999	-999	627	-999
628	-999	-999	-999	628	-999	-999	-999	-999	628	-999	-999	-999	-999	628	-999
629	-999	-999	-999	629	-999	-999	-999	-999	629	-999	-999	-999	-999	629	-999
630	1.66	1.64	1.57	630	1.62333	1.87	1.61	1.43	630	1.63667	0.18	0.15	0.24	630	0.19
631	0.4	0	0	631	0.133333	0.27	0.04	0.13	631	0.146667	0	0	0	631	0
632	1.73	1.54	1.74	632	1.67	1.66	1.65	1.63	632	1.64667	0.06	0.22	0.09	632	0.123333
633	1.56	1.66	2.09	633	1.77	1.8	1.73	1.58	633	1.70333	0.44	0.5	0.45	633	0.463333
634	2.1	2.59	0.62	634	1.77	2.44	2.82	2.93	634	2.73	0.74	0.76	0.82	634	0.773333
635	1.24	1.5	0.85	635	1.19667	1.42	1.71	1.4	635	1.51	1.07	0.99	0.99	635	1.01667
636	0.23	0.18	0	636	0.136667	0.22	0.25	0.15	636	0.206667	0.57	0.52	0.65	636	0.58
637	0.4	0.42	0.33	637	0.383333	0.36	0.37	0.24	637	0.323333	1.04	0.94	1.15	637	1.04333
638	0.05	0.04	0	638	0.03	0.09	0.09	0.03	638	0.07	0.18	0.16	0.12	638	0.153333
639	0	0	0.08	639	0.0266667	0	0.08	0	639	0.0266667	0.03	0.01	0	639	0.0133333
640	0.03	0	0.15	640	0.06	0.05	0.03	0.01	640	0.03	0.03	0	0	640	0.01
641	0.11	0	0.23	641	0.113333	0.14	0.07	0.11	641	0.106667	0.04	0	0	641	0.0133333
642	0.08	0	0	642	0.0266667	0.15	0.16	0.19	642	0.166667	0.06	0	0	642	0.02
643	0.32	0.26	0.32	643	0.3	0.26	0.24	0.24	643	0.246667	0.16	0.13	0.16	643	0.15
644	0.49	0.14	0.64	644	0.423333	0.38	0.35	0.35	644	0.36	0.11	0.08	0.11	644	0.1
645	0.64	0	0	645	0.213333	0.62	0	0.94	645	0.52	0.13	0	0	645	0.0433333
646	0.94	1.06	0.15	646	0.716667	0.88	0.93	0.95	646	0.92	0.66	0.6	0.8	646	0.686667
647	0.26	0.28	0	647	0.18	0.16	0.01	0	647	0.0566667	0.44	0.49	0.48	647	0.47
648	0.27	0.16	0.09	648	0.173333	0.15	0	0	648	0.05	0.47	0.45	0.58	648	0.5
649	0.26	0.3	0.51	649	0.356667	0.28	0	0	649	0.0933333	0.58	0.52	0.56	649	0.553333
650	0.06	0.04	0.11	650	0.07	0.02	0.01	0.02	650	0.0166667	0.23	0.25	0.29	650	0.256667
651	0.09	0	0	651	0.03	0.04	0	0.05	651	0.03	0.14	0.18	0.17	651	0.163333
652	0.2	0.28	0.17	652	0.216667	0.16	0.33	0.29	652	0.26	0.79	0.8	0.87	652	0.82
653	1.15	1.53	1.53	653	1.40333	1.14	1.78	1.53	653	1.48333	0.44	0.43	0.5	653	0.456667
654	0.75	0.59	1.07	654	0.803333	0.92	1.03	0.95	654	0.966667	0.1	0.09	0.02	654	0.07
655	0.51	0.47	0.47	655	0.483333	0.52	0.73	0.7	655	0.65	0.12	0.14	0.12	655	0.126667
656	1.01	1.13	1.19	656	1.11	0.83	0.91	1.02	656	0.92	0.37	0.35	0.43	656	0.383333
657	1.04	0.96	1.22	657	1.07333	0.91	1.16	1.24	657	1.10333	0.33	0.35	0.36	657	0.346667
658	0.79	0	0	658	0.263333	0.7	0.72	0.9	658	0.773333	0	0	0.04	658	0.0133333
659	0.27	0.45	0	659	0.24	0.2	0.09	0.26	659	0.183333	0.09	0.27	0.38	659	0.246667
660	0.18	0.23	0	660	0.136667	0.1	0.05	0.19	660	0.113333	0.17	0.22	0.2	660	0.196667
661	0.12	0.24	0.16	661	0.173333	0.08	0.14	0.23	661	0.15	0.36	0.33	0.44	661	0.376667
662	0	0.06	0	662	0.02	0	0.04	0.1	662	0.0466667	0.61	0.59	0.7	662	0.633333
663	0.02	0	0.09	663	0.0366667	0	0	0.01	663	0.00333333	0.3	0.29	0.32	663	0.303333
664	0.14	0.05	0.19	664	0.126667	0.16	0.03	0.11	664	0.1	0.06	0.07	0.06	664	0.0633333
665	0.27	0.23	0.29	665	0.263333	0.23	0.06	0.23	665	0.173333	0.05	0.08	0	665	0.0433333
666	0.05	0.05	0	666	0.0333333	0.05	0	0.06	666	0.0366667	0.09	0.19	0.1	666	0.126667
667	0	0	0.08	667	0.0266667	0.03	0.01	0.09	667	0.0433333	0.14	0.18	0.17	667	0.163333
668	0	0	0	668	0	0.01	0.03	0.07	668	0.0366667	0.13	0.18	0.14	668	0.15
669	0.01	0	0.17	669	0.06	0.14	0.2	0.34	669	0.226667	0.04	0.04	0.03	669	0.0366667
670	0.01	0	0	670	0.00333333	0.42	0	0.83	670	0.416667	0.13	0	0	670	0.0433333
671	0.13	0	0.1	671	0.0766667	0.22	0.19	0.31	671	0.24	0.07	0.1	0.12	671	0.0966667
672	0.39	0	0.92	672	0.436667	0.48	0.3	0.63	672	0.47	0.16	0.1	0.34	672	0.2
673	1.09	0	2.47	673	1.18667	1.39	1.49	1.68	673	1.52	0.51	0.49	0.69	673	0.563333
674	0.42	0.34	0	674	0.253333	0.41	0.51	0.39	674	0.436667	0.18	0.28	0.19	674	0.216667
675	0.76	0.79	0.67	675	0.74	0.8	0.89	0.91	675	0.866667	0.58	0.61	0.63	675	0.606667
676	0.58	0.6	0.63	676	0.603333	0.48	0.47	0.5	676	0.483333	0.79	0.83	0.9	676	0.84
677	0.39	0.34	0.08	677	0.27	0.25	0.24	0.24	677	0.243333	0.5	0.64	0.67	677	0.603333
678	0	0	0.03	678	0.01	0.05	0	0.07	678	0.04	0.21	0.1	0.14	678	0.15
679	0	0	0.02	679	0.00666667	0.03	0	0	679	0.01	0.05	0.06	0.06	679	0.0566667
680	0	0	0	680	0	0	0	0	680	0	0.19	0.18	0.2	680	0.19
681	0	0	0	681	0	0.01	0	0	681	0.00333333	0.02	0.04	0.03	681	0.03
682	0.19	0.19	0.37	682	0.25	0.18	0.16	0.15	682	0.163333	0.37	0.32	0.44	682	0.376667
683	0.11	0	0.44	683	0.183333	0.19	0	0.09	683	0.0933333	0.23	0.11	0.27	683	0.203333
684	0.34	0	0.54	684	0.293333	0.5	0.45	0.47	684	0.473333	0.42	0.16	0.47	684	0.35
685	0.54	0.68	0.89	685	0.703333	0.87	0.84	0.86	685	0.856667	0.27	0.3	0.34	685	0.303333
686	0.15	0.06	0	686	0.07	0.22	0.31	0.27	686	0.266667	0.13	0.19	0.18	686	0.166667
687	0.22	0	0.3	687	0.173333	0.38	0.16	0.42	687	0.32	0.22	0.06	0.16	687	0.146667
688	0.4	0.35	0.17	688	0.306667	0.57	0.56	0.58	688	0.57	0.24	0.24	0.32	688	0.266667
689	0.51	0.42	0.17	689	0.366667	0.55	0.36	0.46	689	0.456667	0.53	0.42	0.61	689	0.52
690	0.23	0.17	0	690	0.133333	0.19	0.16	0.17	690	0.173333	0.48	0.59	0.63	690	0.566667
691	0.08	0.19	0	691	0.09	0.1	0.06	0.06	691	0.0733333	0	0.11	0.08	691	0.0633333
692	0.17	0.13	0	692	0.1	0.27	0.11	0.14	692	0.173333	0.06	0.11	0.16	692	0.11
693	0.04	0	0	693	0.0133333	0	0	0.01	693	0.00333333	0.1	0.12	0.12	693	0.113333
694	0.14	0.06	0	694	0.0666667	0	0	0	694	0	0	0.08	0.07	694	0.05
695	0.17	0	0.17	695	0.113333	0.26	0	0	695	0.0866667	0	0.02	0	695	0.00666667
696	0.36	0	0.41	696	0.256667	0.35	0	0.08	696	0.143333	0.05	0	0.01	696	0.02
697	0.59	0.47	0.67	697	0.576667	0.53	0.31	0.41	697	0.416667	0.83	0.64	0.97	697	0.813333
698	0.14	0.04	0	698	0.06	0.09	0.04	0.05	698	0.06	0.12	0.1	0.12	698	0.113333
699	0.34	0.3	0.29	699	0.31	0.3	0.36	0.38	699	0.346667	0.51	0.47	0.54	699	0.506667
700	0.78	0.75	1.12	700	0.883333	0.72	0.68	0.75	700	0.716667	0.92	0.82	1.12	700	0.953333
701	0.77	1.01	0.62	701	0.8	0.87	0.98	0.95	701	0.933333	0.57	0.61	0.71	701	0.63
702	0.37	0.36	0	702	0.243333	0.35	0.26	0.41	702	0.34	0.38	0.37	0.43	702	0.393333
703	0.34	0.42	0	703	0.253333	0.34	0.29	0.34	703	0.323333	1.43	1.35	1.46	703	1.41333
704	0.16	0.18	0.09	704	0.143333	0.21	0.2	0.23	704	0.213333	1	0.93	1.15	704	1.02667
705	0.41	0.47	0.32	705	0.4	0.49	0.55	0.53	705	0.523333	1.59	1.42	1.67	705	1.56
706	0.03	0.04	0	706	0.0233333	0.02	0.04	0.05	706	0.0366667	0.38	0.5	0.45	706	0.443333
707	0.17	0.07	0.43	707	0.223333	0.18	0.03	0.09	707	0.1	0.48	0.52	0.56	707	0.52
708	0.05	0	0.02	708	0.0233333	0.1	0.07	0.1	708	0.09	0.33	0.32	0.37	708	0.34
709	0.04	0	0	709	0.0133333	0	0	0.05	709	0.0166667	0.04	0	0.09	709	0.0433333
710	0.09	0.07	0	710	0.0533333	0	0.01	0.04	710	0.0166667	0.07	0.09	0.11	710	0.09
711	0.04	0.11	0	711	0.05	0	0	0.02	711	0.00666667	0.07	0.09	0.12	711	0.0933333
712	0.05	0.04	0.02	712	0.0366667	0	0	0	712	0	0.03	0.01	0.07	712	0.0366667
713	0	0	0.25	713	0.0833333	0	0	0	713	0	0	0	0	713	0
714	0	0	0	714	0	0	0.01	0.05	714	0.02	0.04	0	0.05	714	0.03
715	0	0.05	0	715	0.0166667	0	0	0.01	715	0.00333333	0	0.03	0.04	715	0.0233333
716	0	0.08	0	716	0.0266667	0	0.02	0.02	716	0.0133333	0.08	0.15	0.08	716	0.103333
717	0.04	0.26	0	717	0.1	0	0.05	0.06	717	0.0366667	0	0.18	0.05	717	0.0766667
718	0.45	0.72	0	718	0.39	0.32	0.44	0.47	718	0.41	0.21	0.38	0.37	718	0.32
719	0.01	0.25	0	719	0.0866667	0	0.07	0.07	719	0.0466667	0.05	0.15	0.1	719	0.1
720	0	0.14	0.19	720	0.11	0	0.02	0.02	720	0.0133333	0	0.07	0.03	720	0.0333333
721	0	0.08	0.05	721	0.0433333	0	0	0	721	0	0	0.01	0	721	0.00333333
722	0	0.05	0.17	722	0.0733333	0	0.01	0.01	722	0.00666667	0	0.01	0	722	0.00333333
723	0	0.09	0.09	723	0.06	0	0	0	723	0	0	0	0	723	0
724	0.02	0	0.2	724	0.0733333	0	0.02	0.01	724	0.01	0	0.01	0	724	0.00333333
725	0	0.03	0	725	0.01	0.03	0	0	725	0.01	0	0	0	725	0
726	0	0	0	726	0	0.01	0	0	726	0.00333333	0	0	0	726	0
727	0	0	0.04	727	0.0133333	0	0	0	727	0	0	0	0	727	0
728	0	0.04	0	728	0.0133333	0.03	0.02	0.01	728	0.02	0	0.02	0.01	728	0.01
729	0	0.13	0.04	729	0.0566667	0.03	0.13	0.11	729	0.09	0.03	0.04	0.04	729	0.0366667
730	0	0.15	0.11	730	0.0866667	0.01	0.14	0.08	730	0.0766667	0.03	0.02	0.03	730	0.0266667
731	0	0.06	0	731	0.02	0	0.03	0	731	0.01	0.01	0	0	731	0.00333333
732	0	0	0	732	0	0	0	0	732	0	0.01	0	0	732	0.00333333
733	0.09	0	0.27	733	0.12	0.17	0	0.01	733	0.06	0.03	0	0	733	0.01
734	0.17	0	0.14	734	0.103333	0.08	0.02	0	734	0.0333333	0.02	0.03	0	734	0.0166667
735	0.48	0.06	0.59	735	0.376667	0.49	0.57	0.66	735	0.573333	0.39	0.43	0.46	735	0.426667
736	1.5	0.8	1.45	736	1.25	1.16	1.46	1.68	736	1.43333	1.03	0.96	0.91	736	0.966667
737	1.35	1.81	0.82	737	1.32667	1.44	1.73	1.9	737	1.69	0.9	0.95	1.08	737	0.976667
738	1.44	1.28	0	738	0.906667	0.97	1.28	1.18	738	1.14333	0.6	1.11	0.27	738	0.66
739	0.15	0.31	0	739	0.153333	0.14	0.27	0.25	739	0.22	0.2	0.35	0.42	739	0.323333
740	0.28	0.34	0.02	740	0.213333	0.25	0.28	0.32	740	0.283333	0.38	0.4	0.65	740	0.476667
741	1.64	1.82	2.09	741	1.85	1.62	2.81	3.05	741	2.49333	0.62	0.5	1.11	741	0.743333
742	0.13	0.04	0.1	742	0.09	0.15	0.23	0.21	742	0.196667	0.06	0.06	0.08	742	0.0666667
743	0.5	0.49	0.85	743	0.613333	0.55	0.58	0.65	743	0.593333	0.23	0.17	0.35	743	0.25
744	0.65	0.57	1.1	744	0.773333	0.73	0.66	0.76	744	0.716667	0.1	0.06	0.2	744	0.12
745	0.19	0	0.53	745	0.24	0.13	0	0.03	745	0.0533333	0	0	0	745	0
746	0.39	0.3	0	746	0.23	0.41	0.5	0.49	746	0.466667	0.23	0.27	0.37	746	0.29
747	0.44	0.52	0	747	0.32	0.48	0.5	0.59	747	0.523333	0.26	0.28	0.5	747	0.346667
748	0	0	0	748	0	0	0	0	748	0	0	0	0.02	748	0.00666667
749	1.01	1.27	1.54	749	1.27333	1.16	1.23	1.34	749	1.24333	0.77	0.65	1.04	749	0.82
750	0	0	0.01	750	0.00333333	0	0	0	750	0	0	0	0	750	0
751	0.2	0.09	0.17	751	0.153333	0.2	0.05	0.08	751	0.11	0.01	0.03	0	751	0.0133333
752	0.13	0.48	0.32	752	0.31	0.08	0	0.03	752	0.0366667	0	0	0	752	0
753	1.31	1.15	1.29	753	1.25	1.17	0.55	1.33	753	1.01667	0	0.22	0	753	0.0733333
754	0.66	0.54	0	754	0.4	0.78	0.19	0.73	754	0.566667	0	0.11	0.02	754	0.0433333
755	0.2	0.2	0	755	0.133333	0.24	0.34	0.23	755	0.27	0.22	0.19	0.32	755	0.243333
756	1.19	1.3	0	756	0.83	1.22	1.44	1.33	756	1.33	1.25	1.27	1.27	756	1.26333
757	1.61	1.94	2.39	757	1.98	1.78	2	1.94	757	1.90667	1.91	1.57	1.36	757	1.61333
758	0.61	0.78	0.68	758	0.69	0.78	0.89	0.94	758	0.87	1.39	1.29	1.36	758	1.34667
759	0.04	0.1	0.09	759	0.0766667	0.02	0	0.03	759	0.0166667	0.08	0.12	0.13	759	0.11
760	0	0	0.02	760	0.00666667	0.04	0	0	760	0.0133333	0	0.02	0.01	760	0.01
761	0	0	0	761	0	0	0	0	761	0	0	0.06	0.03	761	0.03
762	0.27	0.27	0.16	762	0.233333	0.36	0.25	0.37	762	0.326667	0.14	0.2	0.24	762	0.193333
763	0.49	0.48	0.67	763	0.546667	0.6	0.46	0.62	763	0.56	0.55	0.46	0.68	763	0.563333
764	0.3	0	0.45	764	0.25	0.4	0.2	0.44	764	0.346667	0.42	0.39	0.59	764	0.466667
765	0.37	0	0	765	0.123333	0.5	0	0.51	765	0.336667	0.3	0	0.32	765	0.206667
766	0.45	0.17	0	766	0.206667	0.32	0.08	0.33	766	0.243333	0.36	0.38	0.51	766	0.416667
767	0.23	0.04	0	767	0.09	0.05	0	0.14	767	0.0633333	0.04	0.12	0.18	767	0.113333
768	0.1	0.07	0	768	0.0566667	0	0	0	768	0	0	0.05	0.05	768	0.0333333
769	0.08	0.02	0	769	0.0333333	0	0	0.06	769	0.02	0	0	0.02	769	0.00666667
770	0.31	0.2	0.55	770	0.353333	0.21	0.19	0.31	770	0.236667	0.01	0.03	0.08	770	0.04
771	0.19	0.02	0.07	771	0.0933333	0.13	0	0.08	771	0.07	0	0	0.04	771	0.0133333
772	0.96	0.81	0.7	772	0.823333	0.94	0.95	1.03	772	0.973333	0.6	0.66	0.75	772	0.67
773	0.38	0.38	0	773	0.253333	0.05	0	0	773	0.0166667	0	0.08	0	773	0.0266667
774	0.06	0	0	774	0.02	0	0	0.13	774	0.0433333	0	0.04	0	774	0.0133333
775	0.02	0	0	775	0.00666667	0	0	0.15	775	0.05	0	0.03	0	775	0.01
776	0.05	0	0.27	776	0.106667	0.04	0	0.02	776	0.02	0	0	0	776	0
777	0.04	0	0.2	777	0.08	0.12	0	0.03	777	0.05	0	0	0	777	0
778	0.09	0.07	0.26	778	0.14	0	0	0.05	778	0.0166667	0	0.02	0.04	778	0.02
779	0	0.07	0.06	779	0.0433333	0	0.02	0.07	779	0.03	0.03	0.08	0.08	779	0.0633333
780	0	0	0.04	780	0.0133333	0	0	0.13	780	0.0433333	0	0.01	0.15	780	0.0533333
781	0	0.04	0.04	781	0.0266667	0	0.05	0.16	781	0.07	0.02	0.06	0.31	781	0.13
782	0.14	0	0.26	782	0.133333	0.17	0.03	0.23	782	0.143333	0.01	0.02	0.4	782	0.143333
783	0.69	0	0.85	783	0.513333	0.7	0.7	1.04	783	0.813333	0.31	0.33	1.1	783	0.58
784	-999	-999	-999	784	-999	-999	-999	-999	784	-999	-999	-999	-999	784	-999
785	-999	-999	-999	785	-999	-999	-999	-999	785	-999	-999	-999	-999	785	-999
786	-999	-999	-999	786	-999	-999	-999	-999	786	-999	-999	-999	-999	786	-999
787	-999	-999	-999	787	-999	-999	-999	-999	787	-999	-999	-999	-999	787	-999
788	-999	-999	-999	788	-999	-999	-999	-999	788	-999	-999	-999	-999	788	-999
789	-999	-999	-999	789	-999	-999	-999	-999	789	-999	-999	-999	-999	789	-999
790	-999	-999	-999	790	-999	-999	-999	-999	790	-999	-999	-999	-999	790	-999
791	-999	-999	-999	791	-999	-999	-999	-999	791	-999	-999	-999	-999	791	-999
792	-999	-999	-999	792	-999	-999	-999	-999	792	-999	-999	-999	-999	792	-999
793	-999	-999	-999	793	-999	-999	-999	-999	793	-999	-999	-999	-999	793	-999
794	-999	-999	-999	794	-999	-999	-999	-999	794	-999	-999	-999	-999	794	-999
795	-999	-999	-999	795	-999	-999	-999	-999	795	-999	-999	-999	-999	795	-999
796	-999	-999	-999	796	-999	-999	-999	-999	796	-999	-999	-999	-999	796	-999
797	-999	-999	-999	797	-999	-999	-999	-999	797	-999	-999	-999	-999	797	-999
798	-999	-999	-999	798	-999	-999	-999	-999	798	-999	-999	-999	-999	798	-999
799	-999	-999	-999	799	-999	-999	-999	-999	799	-999	-999	-999	-999	799	-999
800	-999	-999	-999	800	-999	-999	-999	-999	800	-999	-999	-999	-999	800	-999
801	-999	-999	-999	801	-999	-999	-999	-999	801	-999	-999	-999	-999	801	-999
802	-999	-999	-999	802	-999	-999	-999	-999	802	-999	-999	-999	-999	802	-999
803	-999	-999	-999	803	-999	-999	-999	-999	803	-999	-999	-999	-999	803	-999
804	-999	-999	-999	804	-999	-999	-999	-999	804	-999	-999	-999	-999	804	-999
805	-999	-999	-999	805	-999	-999	-999	-999	805	-999	-999	-999	-999	805	-999
806	-999	-999	-999	806	-999	-999	-999	-999	806	-999	-999	-999	-999	806	-999
807	-999	-999	-999	807	-999	-999	-999	-999	807	-999	-999	-999	-999	807	-999
808	-999	-999	-999	808	-999	-999	-999	-999	808	-999	-999	-999	-999	808	-999
809	-999	-999	-999	809	-999	-999	-999	-999	809	-999	-999	-999	-999	809	-999
810	-999	-999	-999	810	-999	-999	-999	-999	810	-999	-999	-999	-999	810	-999
811	-999	-999	-999	811	-999	-999	-999	-999	811	-999	-999	-999	-999	811	-999
812	-999	-999	-999	812	-999	-999	-999	-999	812	-999	-999	-999	-999	812	-999
813	-999	-999	-999	813	-999	-999	-999	-999	813	-999	-999	-999	-999	813	-999
814	-999	-999	-999	814	-999	-999	-999	-999	814	-999	-999	-999	-999	814	-999
815	-999	-999	-999	815	-999	-999	-999	-999	815	-999	-999	-999	-999	815	-999
816	-999	-999	-999	816	-999	-999	-999	-999	816	-999	-999	-999	-999	816	-999
817	-999	-999	-999	817	-999	-999	-999	-999	817	-999	-999	-999	-999	817	-999
818	-999	-999	-999	818	-999	-999	-999	-999	818	-999	-999	-999	-999	818	-999
819	-999	-999	-999	819	-999	-999	-999	-999	819	-999	-999	-999	-999	819	-999
820	-999	-999	-999	820	-999	-999	-999	-999	820	-999	-999	-999	-999	820	-999
821	-999	-999	-999	821	-999	-999	-999	-999	821	-999	-999	-999	-999	821	-999
822	-999	-999	-999	822	-999	-999	-999	-999	822	-999	-999	-999	-999	822	-999
823	-999	-999	-999	823	-999	-999	-999	-999	823	-999	-999	-999	-999	823	-999
824	-999	-999	-999	824	-999	-999	-999	-999	824	-999	-999	-999	-999	824	-999
825	-999	-999	-999	825	-999	-999	-999	-999	825	-999	-999	-999	-999	825	-999
826	-999	-999	-999	826	-999	-999	-999	-999	826	-999	-999	-999	-999	826	-999
827	-999	-999	-999	827	-999	-999	-999	-999	827	-999	-999	-999	-999	827	-999
828	-999	-999	-999	828	-999	-999	-999	-999	828	-999	-999	-999	-999	828	-999
829	-999	-999	-999	829	-999	-999	-999	-999	829	-999	-999	-999	-999	829	-999
830	-999	-999	-999	830	-999	-999	-999	-999	830	-999	-999	-999	-999	830	-999
831	-999	-999	-999	831	-999	-999	-999	-999	831	-999	-999	-999	-999	831	-999
832	-999	-999	-999	832	-999	-999	-999	-999	832	-999	-999	-999	-999	832	-999
833	-999	-999	-999	833	-999	-999	-999	-999	833	-999	-999	-999	-999	833	-999
834	-999	-999	-999	834	-999	-999	-999	-999	834	-999	-999	-999	-999	834	-999
835	-999	-999	-999	835	-999	-999	-999	-999	835	-999	-999	-999	-999	835	-999
836	-999	-999	-999	836	-999	-999	-999	-999	836	-999	-999	-999	-999	836	-999
837	-999	-999	-999	837	-999	-999	-999	-999	837	-999	-999	-999	-999	837	-999
838	-999	-999	-999	838	-999	-999	-999	-999	838	-999	-999	-999	-999	838	-999
839	-999	-999	-999	839	-999	-999	-999	-999	839	-999	-999	-999	-999	839	-999
840	-999	-999	-999	840	-999	-999	-999	-999	840	-999	-999	-999	-999	840	-999
841	-999	-999	-999	841	-999	-999	-999	-999	841	-999	-999	-999	-999	841	-999
842	-999	-999	-999	842	-999	-999	-999	-999	842	-999	-999	-999	-999	842	-999
843	-999	-999	-999	843	-999	-999	-999	-999	843	-999	-999	-999	-999	843	-999
844	-999	-999	-999	844	-999	-999	-999	-999	844	-999	-999	-999	-999	844	-999
845	-999	-999	-999	845	-999	-999	-999	-999	845	-999	-999	-999	-999	845	-999
846	-999	-999	-999	846	-999	-999	-999	-999	846	-999	-999	-999	-999	846	-999
847	-999	-999	-999	847	-999	-999	-999	-999	847	-999	-999	-999	-999	847	-999
848	-999	-999	-999	848	-999	-999	-999	-999	848	-999	-999	-999	-999	848	-999
849	-999	-999	-999	849	-999	-999	-999	-999	849	-999	-999	-999	-999	849	-999
850	-999	-999	-999	850	-999	-999	-999	-999	850	-999	-999	-999	-999	850	-999
851	-999	-999	-999	851	-999	-999	-999	-999	851	-999	-999	-999	-999	851	-999
852	-999	-999	-999	852	-999	-999	-999	-999	852	-999	-999	-999	-999	852	-999
853	-999	-999	-999	853	-999	-999	-999	-999	853	-999	-999	-999	-999	853	-999
854	-999	-999	-999	854	-999	-999	-999	-999	854	-999	-999	-999	-999	854	-999
855	-999	-999	-999	855	-999	-999	-999	-999	855	-999	-999	-999	-999	855	-999
856	-999	-999	-999	856	-999	-999	-999	-999	856	-999	-999	-999	-999	856	-999
857	-999	-999	-999	857	-999	-999	-999	-999	857	-999	-999	-999	-999	857	-999
858	-999	-999	-999	858	-999	-999	-999	-999	858	-999	-999	-999	-999	858	-999
859	-999	-999	-999	859	-999	-999	-999	-999	859	-999	-999	-999	-999	859	-999
860	-999	-999	-999	860	-999	-999	-999	-999	860	-999	-999	-999	-999	860	-999
861	-999	-999	-999	861	-999	-999	-999	-999	861	-999	-999	-999	-999	861	-999
862	-999	-999	-999	862	-999	-999	-999	-999	862	-999	-999	-999	-999	862	-999
863	-999	-999	-999	863	-999	-999	-999	-999	863	-999	-999	-999	-999	863	-999
864	-999	-999	-999	864	-999	-999	-999	-999	864	-999	-999	-999	-999	864	-999
865	-999	-999	-999	865	-999	-999	-999	-999	865	-999	-999	-999	-999	865	-999
866	-999	-999	-999	866	-999	-999	-999	-999	866	-999	-999	-999	-999	866	-999
867	-999	-999	-999	867	-999	-999	-999	-999	867	-999	-999	-999	-999	867	-999
868	-999	-999	-999	868	-999	-999	-999	-999	868	-999	-999	-999	-999	868	-999
869	-999	-999	-999	869	-999	-999	-999	-999	869	-999	-999	-999	-999	869	-999
870	-999	-999	-999	870	-999	-999	-999	-999	870	-999	-999	-999	-999	870	-999
871	-999	-999	-999	871	-999	-999	-999	-999	871	-999	-999	-999	-999	871	-999
872	-999	-999	-999	872	-999	-999	-999	-999	872	-999	-999	-999	-999	872	-999
873	-999	-999	-999	873	-999	-999	-999	-999	873	-999	-999	-999	-999	873	-999
874	-999	-999	-999	874	-999	-999	-999	-999	874	-999	-999	-999	-999	874	-999
875	-999	-999	-999	875	-999	-999	-999	-999	875	-999	-999	-999	-999	875	-999
876	-999	-999	-999	876	-999	-999	-999	-999	876	-999	-999	-999	-999	876	-999
877	-999	-999	-999	877	-999	-999	-999	-999	877	-999	-999	-999	-999	877	-999
878	-999	-999	-999	878	-999	-999	-999	-999	878	-999	-999	-999	-999	878	-999
879	-999	-999	-999	879	-999	-999	-999	-999	879	-999	-999	-999	-999	879	-999
880	-999	-999	-999	880	-999	-999	-999	-999	880	-999	-999	-999	-999	880	-999
881	-999	-999	-999	881	-999	-999	-999	-999	881	-999	-999	-999	-999	881	-999
882	-999	-999	-999	882	-999	-999	-999	-999	882	-999	-999	-999	-999	882	-999
883	-999	-999	-999	883	-999	-999	-999	-999	883	-999	-999	-999	-999	883	-999
884	-999	-999	-999	884	-999	-999	-999	-999	884	-999	-999	-999	-999	884	-999
885	-999	-999	-999	885	-999	-999	-999	-999	885	-999	-999	-999	-999	885	-999
886	-999	-999	-999	886	-999	-999	-999	-999	886	-999	-999	-999	-999	886	-999
887	-999	-999	-999	887	-999	-999	-999	-999	887	-999	-999	-999	-999	887	-999
888	-999	-999	-999	888	-999	-999	-999	-999	888	-999	-999	-999	-999	888	-999
889	-999	-999	-999	889	-999	-999	-999	-999	889	-999	-999	-999	-999	889	-999
890	-999	-999	-999	890	-999	-999	-999	-999	890	-999	-999	-999	-999	890	-999

## Sheet: M
M vRNA
	NoNP					ProtK					Comp
	Rep 1	Rep 2	Rep 3			Rep 1	Rep 2	Rep 3			Rep 1	Rep 2	Rep 3
1	-999	-999	-999	1	-999	-999	-999	-999	1	-999	-999	-999	-999	1	-999
2	-999	-999	-999	2	-999	-999	-999	-999	2	-999	-999	-999	-999	2	-999
3	0	0	0.07	3	0.0233333	0	0	0	3	0	0.67	0.67	0.72	3	0.686667
4	0	0	0.09	4	0.03	0.05	0	0	4	0.0166667	1.11	1.12	1.06	4	1.09667
5	0	0	0	5	0	0	0	0	5	0	0.25	0.26	0.21	5	0.24
6	0.05	0.07	0.3	6	0.14	0.3	0.12	0.16	6	0.193333	1.74	1.75	1.84	6	1.77667
7	0	0	0.1	7	0.0333333	0	0	0	7	0	0.34	0.35	0.38	7	0.356667
8	0.19	0.14	0.33	8	0.22	0.36	0.26	0.26	8	0.293333	0.36	0.37	0.37	8	0.366667
9	0	0.21	0.31	9	0.173333	0.22	0.61	0.27	9	0.366667	0.01	0.03	0	9	0.0133333
10	0.26	0.69	0.59	10	0.513333	2.03	1.16	1.35	10	1.51333	0.58	0.59	0.53	10	0.566667
11	1.5	1.43	1.22	11	1.38333	1.745	1.21	1.425	11	1.46	1.37	1.29	1.33	11	1.33
12	0	0.02	0	12	0.00666667	0.065	0.35	0.16	12	0.191667	3.43	3.44	3.4	12	3.42333
13	0	0.215	0.2	13	0.138333	0	0.07	0.03	13	0.0333333	1.53	1.54	1.53	13	1.53333
14	1.165	1.59	1.355	14	1.37	1.285	1.225	1.145	14	1.21833	1.56	1.625	2.03	14	1.73833
15	0	0.16	0.015	15	0.0583333	0	0.15	0.06	15	0.07	1.64	1.295	1.815	15	1.58333
16	0.02	0.19	0.145	16	0.118333	0.005	0.015	0.02	16	0.0133333	0.675	0.765	1.165	16	0.868333
17	0	0.015	0.015	17	0.01	0	0	0	17	0	0.85	0.595	0.725	17	0.723333
18	0.025	0	0.05	18	0.025	0	0	0.005	18	0.00166667	0.41	0.265	0.255	18	0.31
19	0	0	0	19	0	0	0	0	19	0	0.035	0.005	0.015	19	0.0183333
20	0.03	0	0.045	20	0.025	0	0.025	0	20	0.00833333	0.02	0	0.005	20	0.00833333
21	0.94	0.75	0.62	21	0.77	0.855	0.735	0.82	21	0.803333	0.425	0.37	0.335	21	0.376667
22	1.58	1.49	1.46	22	1.51	1.905	2.075	1.76	22	1.91333	0.48	0.595	0.625	22	0.566667
23	0.85	0.625	0.69	23	0.721667	0.92	0.685	0.805	23	0.803333	0.385	0.5	0.57	23	0.485
24	0.39	0.16	0.32	24	0.29	0.405	0.365	0.39	24	0.386667	0.44	0.595	0.68	24	0.571667
25	0.295	0.185	0.36	25	0.28	0.25	0.495	0.29	25	0.345	1.17	1.27	1.275	25	1.23833
26	0	0.24	0	26	0.08	0	1.33	0.035	26	0.455	0.185	0.41	0.05	26	0.215
27	0	1.225	0	27	0.408333	0	4.415	0.775	27	1.73	0.155	0.44	0	27	0.198333
28	0.365	0.57	0.375	28	0.436667	0.75	0.92	0.72	28	0.796667	0.025	0.05	0	28	0.025
29	0.035	0.045	0	29	0.0266667	0.025	0.205	0.155	29	0.128333	0.11	0.085	0.08	29	0.0916667
30	0.015	0.05	0	30	0.0216667	0	0.035	0	30	0.0116667	0.105	0.04	0.025	30	0.0566667
31	0	0	0	31	0	0	0	0	31	0	0	0	0	31	0
32	0.505	0.59	0.54	32	0.545	0.415	0.635	0.52	32	0.523333	0.075	0.095	0.115	32	0.095
33	0.57	0.61	0.625	33	0.601667	0.44	0.55	0.545	33	0.511667	0.24	0.23	0.22	33	0.23
34	0.065	0.06	0.035	34	0.0533333	0	0.02	0	34	0.00666667	0.21	0.21	0.175	34	0.198333
35	0.04	0.02	0.005	35	0.0216667	0	0.015	0.11	35	0.0416667	1.025	1.18	1.11	35	1.105
36	0.005	0.015	0	36	0.00666667	0	0	0.01	36	0.00333333	0.085	0.13	0.085	36	0.1
37	0.02	0.015	0.01	37	0.015	0	0	0.03	37	0.01	0.055	0.095	0.06	37	0.07
38	0	0.005	0	38	0.00166667	0	0	0	38	0	0.01	0.02	0.01	38	0.0133333
39	0	0.035	0.04	39	0.025	0.055	0	0	39	0.0183333	0.05	0.02	0.02	39	0.03
40	0.045	0.18	0.335	40	0.186667	0.19	0.41	0.125	40	0.241667	0	0	0	40	0
41	0	0.105	0.1	41	0.0683333	0.18	0.3	0.01	41	0.163333	0	0	0	41	0
42	0.51	0.53	0.61	42	0.55	0.685	0.445	0.42	42	0.516667	0.13	0.035	0.13	42	0.0983333
43	0.035	0.005	0	43	0.0133333	0	0.03	0.01	43	0.0133333	0.035	0	0.03	43	0.0216667
44	0.48	0.31	0.35	44	0.38	0.455	0.275	0.255	44	0.328333	0.07	0	0.015	44	0.0283333
45	1.165	0.955	0.965	45	1.02833	1.13	0.775	1.035	45	0.98	0.04	0	0	45	0.0133333
46	1.61	1.195	1.165	46	1.32333	1.275	0.91	1.295	46	1.16	0.085	0.035	0	46	0.04
47	1.45	1.365	1.305	47	1.37333	1.265	0.83	1.085	47	1.06	0.06	0.005	0.025	47	0.03
48	0.885	0.7	0.86	48	0.815	0.56	0.45	0.52	48	0.51	0	0	0	48	0
49	0.28	0.1	0.23	49	0.203333	0.12	0.195	0.175	49	0.163333	0	0.055	0	49	0.0183333
50	0	0.37	0.465	50	0.278333	0.15	1.16	0.285	50	0.531667	0	0	0	50	0
51	0.56	0.52	0.51	51	0.53	0.425	0.31	0.43	51	0.388333	0.13	0.095	0.03	51	0.085
52	0.675	0.495	0.565	52	0.578333	0.53	0.335	0.635	52	0.5	0.335	0.32	0.225	52	0.293333
53	0.17	0.265	0.22	53	0.218333	0.42	0.185	0.41	53	0.338333	0.275	0.255	0.195	53	0.241667
54	0	0	0	54	0	0	0	0	54	0	0.095	0.125	0.01	54	0.0766667
55	0	0	0	55	0	0.005	0.01	0	55	0.005	0.015	0.05	0	55	0.0216667
56	0	0	0	56	0	0.035	0.035	0	56	0.0233333	0.005	0.015	0	56	0.00666667
57	0.06	0.04	0.05	57	0.05	0.15	0.07	0.025	57	0.0816667	0.005	0.005	0.015	57	0.00833333
58	0.2	0.24	0.185	58	0.208333	0.26	0.405	0.24	58	0.301667	0.005	0.005	0.005	58	0.005
59	0.005	0.21	0.1	59	0.105	0.125	0.72	0.175	59	0.34	0	0	0	59	0
60	0.43	0.495	0.195	60	0.373333	0.56	0.39	0.52	60	0.49	0.575	0.565	0.595	60	0.578333
61	0.95	1.02	0.75	61	0.906667	1.045	1.4	1.105	61	1.18333	0.07	0.04	0.025	61	0.045
62	0.13	0.2	0.525	62	0.285	0.12	0.51	0.27	62	0.3	0.015	0.06	0	62	0.025
63	0.1	0.17	0.06	63	0.11	0.22	1.055	0.23	63	0.501667	0.05	0	0	63	0.0166667
64	0	0.285	0.325	64	0.203333	0.055	1.125	0.28	64	0.486667	0	0.165	0	64	0.055
65	0	0.07	0	65	0.0233333	0.045	0.755	0.065	65	0.288333	0.105	0	0	65	0.035
66	0	0.275	0.18	66	0.151667	0.03	0.77	0.125	66	0.308333	0.04	0.295	0.1	66	0.145
67	0.03	0.08	0	67	0.0366667	0.125	0.1	0.12	67	0.115	0.425	0.495	0.41	67	0.443333
68	0.295	0.14	0.31	68	0.248333	0.3	0.37	0.17	68	0.28	0.435	0.565	0.48	68	0.493333
69	0.015	0	0	69	0.005	0	0.005	0	69	0.00166667	0.11	0.08	0.05	69	0.08
70	1.155	1.03	1.065	70	1.08333	1.09	0.72	0.97	70	0.926667	1.145	1.27	1.255	70	1.22333
71	1.15	1	1.065	71	1.07167	0.955	0.625	0.9	71	0.826667	1.135	1.255	1.27	71	1.22
72	0.56	0.6	0.345	72	0.501667	0.485	0.4	0.505	72	0.463333	0.51	0.6	0.585	72	0.565
73	0.565	0.605	0.455	73	0.541667	0.415	0.395	0.425	73	0.411667	0.92	0.97	1.01	73	0.966667
74	0	0	0	74	0	0	0	0	74	0	0.03	0	0.005	74	0.0116667
75	0	0	0	75	0	0	0	0	75	0	0	0	0	75	0
76	0	0	0	76	0	0	0	0	76	0	0	0	0	76	0
77	0	0	0.085	77	0.0283333	0	0	0	77	0	0.03	0.04	0.115	77	0.0616667
78	0.16	0.015	0.305	78	0.16	0.065	0	0	78	0.0216667	0.58	0.33	0.5	78	0.47
79	0.81	0.645	0.925	79	0.793333	0.875	0.675	0.87	79	0.806667	0.375	0.225	0.44	79	0.346667
80	0	0.395	0.45	80	0.281667	0	2.145	0.6	80	0.915	0	0	0	80	0
81	0.13	0.055	0.105	81	0.0966667	0.03	0.22	0.08	81	0.11	0.395	0.28	0.115	81	0.263333
82	0.55	0.45	0.28	82	0.426667	0.415	0.395	0.365	82	0.391667	0.47	0.555	0.365	82	0.463333
83	1.18	1.145	0.98	83	1.10167	1.1	0.7	0.85	83	0.883333	0.46	0.43	0.31	83	0.4
84	0.94	0.975	0.77	84	0.895	1.3	1.29	0.96	84	1.18333	0.395	0.395	0.185	84	0.325
85	0	0.45	0.26	85	0.236667	0.255	1.35	0.545	85	0.716667	0.21	0.365	0.14	85	0.238333
86	0.14	0.19	0.185	86	0.171667	0.57	0.255	0.31	86	0.378333	0.8	0.745	0.855	86	0.8
87	0.325	0.685	0.555	87	0.521667	0.87	0.49	0.6	87	0.653333	0.925	0.845	1.065	87	0.945
88	0.14	0.03	0.62	88	0.263333	0.02	1.15	0.17	88	0.446667	0.285	0.14	0.17	88	0.198333
89	0.195	0.13	0.535	89	0.286667	0.035	0.02	0.03	89	0.0283333	0.445	0.165	0.395	89	0.335
90	0.415	0.515	0.685	90	0.538333	0.63	0.36	0.465	90	0.485	0.52	0.37	0.79	90	0.56
91	0.29	0.455	0.475	91	0.406667	0.24	0.33	0.39	91	0.32	0.585	0.485	0.715	91	0.595
92	0.02	0.2	0.06	92	0.0933333	0	0	0.085	92	0.0283333	0.09	0.035	0.17	92	0.0983333
93	0.31	0.39	0.375	93	0.358333	0.16	0.275	0.39	93	0.275	0.79	0.64	0.97	93	0.8
94	0.195	0.165	0.215	94	0.191667	0.16	0.2	0.28	94	0.213333	0.495	0.36	0.48	94	0.445
95	0.035	0.12	0.14	95	0.0983333	0.005	0.355	0.17	95	0.176667	0.095	0.075	0.09	95	0.0866667
96	0.09	0.32	0.09	96	0.166667	0.035	0	0.25	96	0.095	0.175	0.095	0.22	96	0.163333
97	0.11	0.145	0.055	97	0.103333	0.035	0	0.045	97	0.0266667	0.5	0.29	0.33	97	0.373333
98	0.07	0.11	0.105	98	0.095	0.055	0.16	0.065	98	0.0933333	0.345	0.42	0.225	98	0.33
99	0	0.505	0.35	99	0.285	0.175	2.615	0.57	99	1.12	0.105	0.505	0	99	0.203333
100	0.93	0.81	0.6	100	0.78	0.87	0.77	0.675	100	0.771667	0.61	0.71	0.54	100	0.62
101	0.435	0.435	0.475	101	0.448333	0.825	0.975	0.61	101	0.803333	0.7	0.88	0.715	101	0.765
102	0.27	0.155	0.08	102	0.168333	0.56	0.41	0.495	102	0.488333	0.915	1.01	0.87	102	0.931667
103	0.015	0.015	0	103	0.01	0.265	0.185	0.245	103	0.231667	0.665	0.69	0.66	103	0.671667
104	0.075	0.07	0.07	104	0.0716667	0.095	0.11	0.19	104	0.131667	0.525	0.53	0.47	104	0.508333
105	0.055	0.04	0.07	105	0.055	0.04	0.045	0.09	105	0.0583333	0.19	0.135	0.12	105	0.148333
106	0	0	0	106	0	0	0	0	106	0	0	0	0	106	0
107	0	0.015	0.05	107	0.0216667	0	0.05	0.04	107	0.03	0.265	0.15	0.145	107	0.186667
108	0	0	0	108	0	0.05	0.035	0.065	108	0.05	0.645	0.575	0.48	108	0.566667
109	0	0	0	109	0	0	0.04	0.03	109	0.0233333	0.66	0.535	0.575	109	0.59
110	0.03	0.025	0.065	110	0.04	0.02	0.165	0.115	110	0.1	0.535	0.325	0.465	110	0.441667
111	0.01	0.255	0.37	111	0.211667	0.11	1.76	0.35	111	0.74	0	0.23	0	111	0.0766667
112	0.29	0.17	0.21	112	0.223333	0.25	0.24	0.32	112	0.27	0.36	0.21	0.2	112	0.256667
113	0.055	0	0.05	113	0.035	0.07	0.19	0.07	113	0.11	0.04	0.09	0.14	113	0.09
114	0.32	0.31	0.26	114	0.296667	0.21	0.31	0.26	114	0.26	0.39	0.49	0.53	114	0.47
115	0.55	0.56	0.55	115	0.553333	0.33	0.5	0.32	115	0.383333	1.12	1.11	1.19	115	1.14
116	0.26	0.08	0.06	116	0.133333	0	0.1	0	116	0.0333333	0.12	0.15	0.13	116	0.133333
117	0.325	0.28	0.23	117	0.278333	0.23	0.23	0.14	117	0.2	0.33	0.45	0.44	117	0.406667
118	0.14	0.16	0.12	118	0.14	0.33	0.38	0.31	118	0.34	0.22	0.24	0.24	118	0.233333
119	0.155	0.22	0.04	119	0.138333	0.3	0.24	0.21	119	0.25	0.12	0.23	0.21	119	0.186667
120	0.445	0.65	0.23	120	0.441667	0.64	0.57	0.56	120	0.59	0.67	0.84	0.75	120	0.753333
121	3.07	3.55	2.53	121	3.05	3.24	2.78	2.85	121	2.95667	1.7	1.86	1.91	121	1.82333
122	1.26	1.66	1.24	122	1.38667	1.64	1.48	1.42	122	1.51333	1.3	1.63	1.63	122	1.52
123	1.51	1.9	1.13	123	1.51333	1.79	1.57	1.68	123	1.68	3.15	3.61	3.45	123	3.40333
124	0.395	0.71	0.17	124	0.425	0.7	0.54	0.47	124	0.57	0.84	0.99	0.89	124	0.906667
125	0.61	0.78	0.36	125	0.583333	0.78	0.49	0.46	125	0.576667	0.89	1.07	1.05	125	1.00333
126	0.24	0.25	0.04	126	0.176667	0.22	0.08	0.1	126	0.133333	0.55	0.62	0.6	126	0.59
127	0	0.01	0	127	0.00333333	0	0	0	127	0	0.52	0.51	0.53	127	0.52
128	0.13	0.12	0.1	128	0.116667	0.13	0	0.08	128	0.07	0.25	0.31	0.29	128	0.283333
129	0.03	0	0.04	129	0.0233333	0	0	0.01	129	0.00333333	0.06	0.06	0	129	0.04
130	0.13	0	0.18	130	0.103333	0	0	0.02	130	0.00666667	0	0	0	130	0
131	0.1	0	0.43	131	0.176667	0	0	0	131	0	0	0	0	131	0
132	0.01	0	0.12	132	0.0433333	0	0	0	132	0	0	0	0	132	0
133	0.02	0.02	0.09	133	0.0433333	0	0.01	0.07	133	0.0266667	0.19	0.08	0.08	133	0.116667
134	0.07	0	0.1	134	0.0566667	0.02	0.11	0.34	134	0.156667	0.64	0.54	0.57	134	0.583333
135	0.04	0	0.02	135	0.02	0.03	0.05	0.15	135	0.0766667	0.44	0.29	0.27	135	0.333333
136	0	0	0.1	136	0.0333333	0.25	0.38	0.37	136	0.333333	0.49	0.42	0.5	136	0.47
137	0	0	0.19	137	0.0633333	0.13	1.2	0.15	137	0.493333	0	0.32	0	137	0.106667
138	0.08	0	0.08	138	0.0533333	0.08	0.38	0	138	0.153333	0.05	0.34	0.23	138	0.206667
139	0.16	0.12	0.1	139	0.126667	0.11	0.21	0.08	139	0.133333	0.47	0.55	0.51	139	0.51
140	0.04	0.05	0.02	140	0.0366667	0.04	0.04	0	140	0.0266667	0.31	0.23	0.24	140	0.26
141	0.01	0	0.08	141	0.03	0.05	0	0	141	0.0166667	0.24	0.15	0.26	141	0.216667
142	0.35	0.15	0.29	142	0.263333	0.32	0.13	0.11	142	0.186667	0.02	0	0.03	142	0.0166667
143	0.5	0.4	0.31	143	0.403333	0.47	0.31	0.29	143	0.356667	0.06	0.06	0.13	143	0.0833333
144	0.07	0	0	144	0.0233333	0.03	0.01	0.04	144	0.0266667	0.23	0.22	0.24	144	0.23
145	0	0	0	145	0	0.25	0.18	0.09	145	0.173333	0.45	0.42	0.63	145	0.5
146	0.08	0	0	146	0.0266667	0.24	0	0	146	0.08	0.21	0.14	0.29	146	0.213333
147	0.09	0	0.03	147	0.04	0.34	0	0	147	0.113333	0.18	0.2	0.27	147	0.216667
148	0.1	0	0	148	0.0333333	0.21	0.37	0.05	148	0.21	0	0	0	148	0
149	0.3	0	0.01	149	0.103333	0.45	0.19	0.27	149	0.303333	0.23	0.17	0.15	149	0.183333
150	0.39	0.27	0.21	150	0.29	0.82	0.19	0.53	150	0.513333	0.33	0.2	0.38	150	0.303333
151	0.37	0.35	0.21	151	0.31	0.65	0.4	0.51	151	0.52	0.35	0.28	0.32	151	0.316667
152	0.59	0.71	0.53	152	0.61	1.21	0.75	1	152	0.986667	0.62	0.57	0.68	152	0.623333
153	0.17	0.06	0.03	153	0.0866667	0.27	0.15	0.2	153	0.206667	0.36	0.15	0.2	153	0.236667
154	0.06	0.09	0.04	154	0.0633333	0.13	0.13	0.16	154	0.14	0.27	0.21	0.18	154	0.22
155	0.16	0.12	0.11	155	0.13	0.42	0.35	0.37	155	0.38	0.49	0.4	0.36	155	0.416667
156	0.14	0	0.05	156	0.0633333	0.3	0.28	0.27	156	0.283333	0.27	0.16	0.13	156	0.186667
157	0.01	0	0.06	157	0.0233333	0.17	0.18	0.09	157	0.146667	0	0	0	157	0
158	0.11	0.1	0.07	158	0.0933333	0.43	0.24	0.29	158	0.32	0.24	0.13	0.14	158	0.17
159	0.28	0.06	0.35	159	0.23	0.58	0.46	0.34	159	0.46	0.09	0	0	159	0.03
160	0.04	0	0.09	160	0.0433333	0.02	0	0	160	0.00666667	0.04	0	0	160	0.0133333
161	0.27	0.2	0.13	161	0.2	0.29	0.23	0.28	161	0.266667	0.33	0.34	0.32	161	0.33
162	0.03	0.03	0.09	162	0.05	0.14	0.02	0	162	0.0533333	0.21	0.13	0.16	162	0.166667
163	0.07	0.07	0.06	163	0.0666667	0.15	0.15	0.22	163	0.173333	0.35	0.44	0.4	163	0.396667
164	0	0	0	164	0	0.07	0	0	164	0.0233333	0.41	0.51	0.46	164	0.46
165	0	0	0	165	0	0	0	0	165	0	0.42	0.44	0.31	165	0.39
166	0	0	0.01	166	0.00333333	0	0	0	166	0	0.08	0.35	0.28	166	0.236667
167	0	0.03	0.03	167	0.02	0	0	0	167	0	0.23	0.22	0.17	167	0.206667
168	0.01	0	0	168	0.00333333	0	0	0	168	0	0.28	0.22	0.16	168	0.22
169	0	0	0	169	0	0	0	0	169	0	0.42	0.38	0.31	169	0.37
170	0	0.05	0	170	0.0166667	0	0	0.02	170	0.00666667	0.52	0.38	0.28	170	0.393333
171	0.02	0	0.01	171	0.01	0	0	0	171	0	0.47	0.21	0.13	171	0.27
172	0	0	0.04	172	0.0133333	0	0	0	172	0	0.15	0	0	172	0.05
173	0	0	0.07	173	0.0233333	0	0	0	173	0	0	0	0	173	0
174	0	0	0	174	0	0	0	0	174	0	0	0	0	174	0
175	0.06	0	0	175	0.02	0.02	0	0	175	0.00666667	0	0	0	175	0
176	0.41	0.07	0.36	176	0.28	0.25	0	0	176	0.0833333	0	0	0	176	0
177	2.48	2.55	2.07	177	2.36667	2.15	1.7	2.06	177	1.97	0.37	0.43	0.48	177	0.426667
178	0.93	1.02	0.63	178	0.86	0.76	0.64	0.69	178	0.696667	0.49	0.36	0.27	178	0.373333
179	0.55	0.65	0.4	179	0.533333	0.58	0.37	0.4	179	0.45	0.34	0.29	0.28	179	0.303333
180	0.3	0.3	0.2	180	0.266667	0.3	0.19	0.26	180	0.25	0.23	0.26	0.22	180	0.236667
181	0.13	0.02	0.08	181	0.0766667	0	0	0	181	0	0	0	0	181	0
182	0.22	0.11	0.15	182	0.16	0.1	0.06	0.14	182	0.1	0.22	0.12	0.17	182	0.17
183	0.27	0.24	0.2	183	0.236667	0.26	0.16	0.31	183	0.243333	0.18	0.12	0.19	183	0.163333
184	0.47	0.44	0.44	184	0.45	0.42	0.83	0.33	184	0.526667	0	0	0	184	0
185	0.21	0.58	0.31	185	0.366667	0.32	1.13	0.53	185	0.66	0	0	0	185	0
186	1	1.06	0.83	186	0.963333	1.44	1.16	1.22	186	1.27333	0.32	0.28	0.31	186	0.303333
187	2.07	2.33	1.69	187	2.03	2.44	2.22	2.39	187	2.35	0.65	0.65	0.71	187	0.67
188	2.52	2.79	1.78	188	2.36333	2.64	2.44	2.63	188	2.57	1.58	1.5	1.36	188	1.48
189	1.71	1.94	1.25	189	1.63333	2.15	1.86	1.97	189	1.99333	1.09	1.27	1.29	189	1.21667
190	0.28	0.49	0.15	190	0.306667	0.49	0.37	0.3	190	0.386667	0.75	0.86	0.87	190	0.826667
191	0.03	0.14	0	191	0.0566667	0.06	0.03	0	191	0.03	0.33	0.25	0.28	191	0.286667
192	0	0.04	0	192	0.0133333	0	0	0	192	0	0.13	0.12	0.15	192	0.133333
193	0	0	0	193	0	0	0.04	0	193	0.0133333	0	0	0	193	0
194	0	0	0	194	0	0	0.31	0	194	0.103333	0	0	0	194	0
195	0.05	0	0.02	195	0.0233333	0.08	0.5	0.13	195	0.236667	0	0.11	0	195	0.0366667
196	0.51	0.28	0.36	196	0.383333	0.49	0.3	0.34	196	0.376667	0.46	0.55	0.59	196	0.533333
197	1.2	1.14	1	197	1.11333	1.14	0.85	0.95	197	0.98	0.84	0.74	0.72	197	0.766667
198	0.45	0.41	0.32	198	0.393333	0.17	0.07	0.02	198	0.0866667	0.12	0.14	0.13	198	0.13
199	0.11	0.12	0.08	199	0.103333	0.03	0	0	199	0.01	0.13	0.01	0.01	199	0.05
200	0.3	0.41	0.31	200	0.34	0.17	0.49	0.18	200	0.28	0.06	0.19	0	200	0.0833333
201	0	0.23	0.18	201	0.136667	0.14	0.98	0.16	201	0.426667	0	0.08	0	201	0.0266667
202	0.27	0.21	0.18	202	0.22	0.35	0.26	0.25	202	0.286667	0.51	0.44	0.49	202	0.48
203	0.66	0.39	0.6	203	0.55	0.97	0.5	0.71	203	0.726667	0.87	1.04	1.08	203	0.996667
204	0.78	0	0.79	204	0.523333	0.42	0	0.04	204	0.153333	2.72	2.79	2.86	204	2.79
205	0.13	0	0.11	205	0.08	0	0	0	205	0	0.42	0.05	0.16	205	0.21
206	0	0	0.85	206	0.283333	0	0	0	206	0	0	0	0	206	0
207	0.27	0	2.29	207	0.853333	0	0	0	207	0	0	0	0	207	0
208	2.06	1.73	1.91	208	1.9	1.24	0.61	0.88	208	0.91	0.57	0.57	0.72	208	0.62
209	0.94	0.37	1	209	0.77	0.31	0.15	0.73	209	0.396667	1.02	1.22	1.36	209	1.2
210	0.57	1.1	0.69	210	0.786667	0	0	1.14	210	0.38	0.26	0.91	1.16	210	0.776667
211	0.45	0.44	0.08	211	0.323333	0.1	0	0.26	211	0.12	0.93	0.83	0.75	211	0.836667
212	0.51	0.31	0.34	212	0.386667	0.27	0.01	0.34	212	0.206667	0.62	0.76	0.7	212	0.693333
213	0.49	0.4	0.46	213	0.45	0.31	0.03	0.28	213	0.206667	0.22	0.36	0.2	213	0.26
214	0	0	0.17	214	0.0566667	0	0.97	0.02	214	0.33	0	0	0	214	0
215	0.19	0.42	0.27	215	0.293333	0.37	1.06	0.59	215	0.673333	0	0.26	0	215	0.0866667
216	1.28	1.55	1.13	216	1.32	1.17	1.19	1.09	216	1.15	0.53	0.66	0.75	216	0.646667
217	1.25	1.25	0.87	217	1.12333	0.74	0.78	0.78	217	0.766667	0.53	0.53	0.47	217	0.51
218	1.6	1.59	1.16	218	1.45	1	0.85	1.14	218	0.996667	0.98	1.07	1.05	218	1.03333
219	0.42	0.29	0.33	219	0.346667	0.63	0.29	0.4	219	0.44	0.89	0.83	0.9	219	0.873333
220	0.45	0.23	0.46	220	0.38	0.62	0.62	0.59	220	0.61	0.53	0.54	0.5	220	0.523333
221	0.06	0	0.11	221	0.0566667	0	0.13	0.08	221	0.07	0	0	0	221	0
222	0.36	0.29	0.29	222	0.313333	0.45	0.32	0.44	222	0.403333	0.32	0.21	0.23	222	0.253333
223	0.82	0.72	0.86	223	0.8	0.9	0.66	0.95	223	0.836667	0.1	0.03	0.15	223	0.0933333
224	0.74	0.69	0.45	224	0.626667	0.91	0.7	0.87	224	0.826667	0.36	0.35	0.29	224	0.333333
225	0.82	0.66	0.58	225	0.686667	0.62	0.56	0.8	225	0.66	0.24	0.29	0.28	225	0.27
226	0.28	0.17	0.17	226	0.206667	0.19	0.17	0.32	226	0.226667	0.25	0.21	0.21	226	0.223333
227	0.08	0	0.08	227	0.0533333	0.06	0.06	0.14	227	0.0866667	0.09	0.09	0.09	227	0.09
228	0.1	0	0.11	228	0.07	0	0.03	0.1	228	0.0433333	0.4	0.29	0.25	228	0.313333
229	0	0	0.1	229	0.0333333	0	0.67	0	229	0.223333	0	0	0	229	0
230	0.33	0.49	0.39	230	0.403333	0.19	0.67	0.31	230	0.39	0	0.27	0.02	230	0.0966667
231	1.3	1.3	1.21	231	1.27	0.64	0.65	0.63	231	0.64	0.6	0.82	0.88	231	0.766667
232	0.82	0.69	0.54	232	0.683333	0.29	0.26	0.28	232	0.276667	0.43	0.42	0.37	232	0.406667
233	1.37	1.33	0.77	233	1.15667	0.51	0.53	0.59	233	0.543333	0.58	0.61	0.53	233	0.573333
234	1.15	1.17	0.92	234	1.08	0.46	0.4	0.44	234	0.433333	0.43	0.4	0.44	234	0.423333
235	1.21	1.29	0.81	235	1.10333	0.44	0.45	0.46	235	0.45	0.27	0.25	0.22	235	0.246667
236	0.91	0.73	0.56	236	0.733333	0.1	0.33	0.23	236	0.22	0.03	0.12	0.07	236	0.0733333
237	0.11	0.01	0	237	0.04	0	0.09	0.04	237	0.0433333	0.43	0.33	0.35	237	0.37
238	0	0	0	238	0	0	0	0	238	0	0.13	0	0	238	0.0433333
239	0	0	0	239	0	0	0	0	239	0	0	0	0	239	0
240	0	0	0	240	0	0.02	0.12	0.06	240	0.0666667	1.03	1.08	1.15	240	1.08667
241	0.01	0	0	241	0.00333333	0.01	0.03	0.08	241	0.04	1.12	1.16	0.99	241	1.09
242	0	0	0.01	242	0.00333333	0.3	0.33	0.35	242	0.326667	0.59	0.58	0.53	242	0.566667
243	0.62	0.6	0.63	243	0.616667	2.95	2.4	2.71	243	2.68667	0.49	0.55	0.51	243	0.516667
244	0.23	0.17	0.25	244	0.216667	1.02	0.87	1	244	0.963333	0.23	0.29	0.29	244	0.27
245	0.44	0.31	0.54	245	0.43	1.08	1.31	1.03	245	1.14	0	0	0	245	0
246	0.43	0.33	0.37	246	0.376667	0.91	0.81	1.1	246	0.94	0.14	0.11	0.13	246	0.126667
247	0	0	0	247	0	0	0.02	0.06	247	0.0266667	0.03	0.04	0.05	247	0.04
248	0	0	0	248	0	0.01	0.04	0.01	248	0.02	0.37	0.4	0.37	248	0.38
249	0	0	0	249	0	0	0.07	0	249	0.0233333	0.66	0.68	0.62	249	0.653333
250	0	0	0	250	0	0.09	0.06	0.05	250	0.0666667	0.79	0.73	0.67	250	0.73
251	0.41	0.36	0.34	251	0.37	0.45	0.32	0.36	251	0.376667	1.12	1.05	1	251	1.05667
252	0.37	0.27	0.33	252	0.323333	0.22	0.12	0.21	252	0.183333	0.46	0.37	0.37	252	0.4
253	0.06	0.07	0.05	253	0.06	0	0.02	0.04	253	0.02	0.23	0.2	0.19	253	0.206667
254	0	0	0	254	0	0	0	0	254	0	0.18	0.11	0.06	254	0.116667
255	0	0	0	255	0	0	0	0	255	0	0.36	0.35	0.35	255	0.353333
256	0	0.04	0	256	0.0133333	0	0	0	256	0	0.34	0.46	0.38	256	0.393333
257	0	0	0	257	0	0	0	0	257	0	0.39	0.52	0.41	257	0.44
258	0.17	0.01	0.11	258	0.0966667	0.07	0	0.03	258	0.0333333	0.61	0.62	0.55	258	0.593333
259	0	0	0.08	259	0.0266667	0	0.36	0.03	259	0.13	0	0.14	0	259	0.0466667
260	0.11	0.19	0.19	260	0.163333	0.26	0.14	0.21	260	0.203333	0.48	0.53	0.49	260	0.5
261	0.2	0.23	0.42	261	0.283333	0.32	0.17	0.35	261	0.28	0.03	0	0.08	261	0.0366667
262	0.04	0.21	0.42	262	0.223333	0.36	0.01	0.2	262	0.19	0	0	0	262	0
263	0.21	0.2	0.37	263	0.26	0.54	0.14	0.34	263	0.34	0.15	0.16	0.22	263	0.176667
264	0.05	0.02	0.11	264	0.06	0.1	0.23	0.08	264	0.136667	0.19	0.13	0.02	264	0.113333
265	0	0	0.32	265	0.106667	0.02	0.82	0	265	0.28	0	0	0	265	0
266	0.03	0	0.17	266	0.0666667	0	0	0	266	0	0	0	0	266	0
267	0.34	0	1.71	267	0.683333	0	0	0	267	0	0	0	0	267	0
268	0.2	0.07	0.42	268	0.23	0	0.08	0.3	268	0.126667	0	0	0	268	0
269	0.54	0.78	0.32	269	0.546667	0	0.1	0.24	269	0.113333	0	0	0	269	0
270	0.44	0.4	0.36	270	0.4	0	0.42	0.36	270	0.26	0	0	0	270	0
271	1.1	0.52	1.12	271	0.913333	0.57	3.08	0.94	271	1.53	0	0.69	0	271	0.23
272	0.16	0.15	0.18	272	0.163333	0.21	0.22	0.2	272	0.21	0.49	0.46	0.42	272	0.456667
273	0.49	0.49	0.41	273	0.463333	0.46	0.37	0.45	273	0.426667	0.73	0.83	0.82	273	0.793333
274	0.19	0.16	0.19	274	0.18	0.17	0.19	0.22	274	0.193333	0.77	0.91	0.9	274	0.86
275	0.11	0	0.16	275	0.09	0.11	0.23	0.21	275	0.183333	0.35	0.67	0.65	275	0.556667
276	0.86	0.87	0.7	276	0.81	0.35	0.25	0.42	276	0.34	1.02	1.08	1	276	1.03333
277	0.12	0.16	0.08	277	0.12	0.02	0.01	0.01	277	0.0133333	0.44	0.19	0.13	277	0.253333
278	1.19	1.24	0.96	278	1.13	0.62	0.52	0.63	278	0.59	0.85	0.86	0.8	278	0.836667
279	0.97	0.85	0.75	279	0.856667	0.47	0.4	0.52	279	0.463333	0.48	0.44	0.44	279	0.453333
280	0.42	0	0.36	280	0.26	0.18	0.14	0.12	280	0.146667	0	0	0	280	0
281	1.34	1.47	1.03	281	1.28	0.95	0.82	0.96	281	0.91	0.24	0.36	0.21	281	0.27
282	0.64	0.36	0.47	282	0.49	1.1	0.78	1.2	282	1.02667	0.54	0.5	0.61	282	0.55
283	0.01	0	0.01	283	0.00666667	0.07	0.1	0.09	283	0.0866667	0.11	0.02	0	283	0.0433333
284	0.43	0.04	0.46	284	0.31	0.98	1	0.95	284	0.976667	0.36	0.42	0.31	284	0.363333
285	0.24	0.29	0.21	285	0.246667	0.38	0.33	0.39	285	0.366667	0.59	0.65	0.5	285	0.58
286	0.01	0.04	0	286	0.0166667	0.09	0.11	0.15	286	0.116667	0.31	0.31	0.28	286	0.3
287	0	0	0	287	0	0	0	0	287	0	0.345	0.31	0.26	287	0.305
288	0.055	0	0.135	288	0.0633333	0	0	0	288	0	0	0	0	288	0
289	0.145	0	0.425	289	0.19	0	0	0	289	0	0	0	0.005	289	0.00166667
290	0.21	0.07	0.38	290	0.22	0.08	0.045	0.18	290	0.101667	0.14	0.05	0.14	290	0.11
291	1.23	0.79	1.325	291	1.115	1.52	2.225	2.07	291	1.93833	0.015	0.5	0.22	291	0.245
292	0.11	0.045	0.225	292	0.126667	0.005	0	0	292	0.00166667	0	0	0	292	0
293	0.27	0.55	0.23	293	0.35	0.6	0.395	0.4	293	0.465	0.4	0.26	0.26	293	0.306667
294	0.79	0.675	0.88	294	0.781667	0.905	0.705	0.985	294	0.865	0.11	0.18	0.205	294	0.165
295	0.225	0.39	0.285	295	0.3	0.36	0.135	0.2	295	0.231667	0.22	0.02	0.075	295	0.105
296	0.65	0.69	0.77	296	0.703333	0.855	0.715	0.81	296	0.793333	0.27	0.23	0.185	296	0.228333
297	0.525	0.62	0.525	297	0.556667	0.795	0.57	0.555	297	0.64	0.325	0.19	0.135	297	0.216667
298	0.105	0.2	0.125	298	0.143333	0.265	0.22	0.095	298	0.193333	0.25	0.03	0.005	298	0.095
299	0.285	0.345	0.365	299	0.331667	0.515	1.67	0.665	299	0.95	0.045	0.24	0.065	299	0.116667
300	0.75	0.27	0.47	300	0.496667	0.04	5.765	1.455	300	2.42	0	0.1	0	300	0.0333333
301	0.36	0.18	0.185	301	0.241667	0.855	1.295	0.695	301	0.948333	0.415	0.63	0.35	301	0.465
302	0.275	0.205	0.21	302	0.23	0.6	0.735	0.595	302	0.643333	0.795	1.04	0.895	302	0.91
303	0.19	0.14	0.195	303	0.175	0.235	0.31	0.12	303	0.221667	2.13	1.84	2.145	303	2.03833
304	1.065	1.015	1.13	304	1.07	0.57	0.375	0.49	304	0.478333	0.935	0.89	0.97	304	0.931667
305	1.765	2.14	1.57	305	1.825	0.985	0.8	0.945	305	0.91	0.9	0.81	0.855	305	0.855
306	0.125	0.085	0.12	306	0.11	0.03	0.005	0	306	0.0116667	0.77	0.65	0.685	306	0.701667
307	0.125	0.135	0.215	307	0.158333	0.185	0.12	0.115	307	0.14	0.7	0.62	0.745	307	0.688333
308	0.22	0.25	0.255	308	0.241667	0.335	0.345	0.32	308	0.333333	0.305	0.41	0.365	308	0.36
309	0.735	0.12	0.395	309	0.416667	0.11	2.315	0.43	309	0.951667	0	0.32	0	309	0.106667
310	0.74	0.71	0.655	310	0.701667	0.675	0.705	0.565	310	0.648333	0.44	0.55	0.47	310	0.486667
311	0.31	0.29	0.28	311	0.293333	0.395	0.37	0.425	311	0.396667	0.57	0.59	0.62	311	0.593333
312	0.155	0	0.32	312	0.158333	0.1	0.13	0.245	312	0.158333	0.045	0.14	0.155	312	0.113333
313	0.16	0.07	0.295	313	0.175	0.33	0.19	0.27	313	0.263333	0.405	0.24	0.335	313	0.326667
314	0.24	0.085	0.36	314	0.228333	0	0	0	314	0	0	0	0	314	0
315	1.335	1.505	1.22	315	1.35333	0.8	0.635	0.79	315	0.741667	0.31	0.33	0.3	315	0.313333
316	2.66	2.95	2.47	316	2.69333	0.865	0.88	1.075	316	0.94	0.09	0.32	0.185	316	0.198333
317	0.685	0.58	0.465	317	0.576667	0.39	0.29	0.345	317	0.341667	0.505	0.5	0.47	317	0.491667
318	0.405	0.225	0.275	318	0.301667	0.44	0.385	0.48	318	0.435	0.38	0.33	0.325	318	0.345
319	1.415	1.69	1.265	319	1.45667	4.155	3.245	3.47	319	3.62333	0.61	0.54	0.65	319	0.6
320	0.035	0.01	0	320	0.015	0.04	0.075	0.07	320	0.0616667	0	0	0	320	0
321	0.04	0	0.005	321	0.015	0	0.015	0.05	321	0.0216667	0	0	0	321	0
322	0	0	0	322	0	0	0	0	322	0	0.105	0.02	0.07	322	0.065
323	0	0.005	0	323	0.00166667	0	0	0	323	0	0.1	0.03	0.05	323	0.06
324	0.16	0	0.09	324	0.0833333	0	0.015	0	324	0.005	0	0.02	0	324	0.00666667
325	0	0.04	0.015	325	0.0183333	0	0	0	325	0	0.195	0.24	0.265	325	0.233333
326	0	0.015	0	326	0.005	0	0.015	0	326	0.005	0.115	0.13	0.135	326	0.126667
327	0	0.04	0	327	0.0133333	0.025	0.055	0.02	327	0.0333333	0.425	0.4	0.355	327	0.393333
328	0	0.02	0	328	0.00666667	0.005	0.045	0.03	328	0.0266667	0.495	0.37	0.455	328	0.44
329	0.17	0.28	0.19	329	0.213333	0.95	0.795	0.79	329	0.845	0.72	0.71	0.77	329	0.733333
330	0.05	0.085	0.02	330	0.0516667	0.03	0.07	0.08	330	0.06	0.375	0.4	0.35	330	0.375
331	0.015	0.005	0	331	0.00666667	0.005	0.02	0.02	331	0.015	0.05	0	0.05	331	0.0333333
332	0.005	0.025	0.02	332	0.0166667	0.01	0.005	0.015	332	0.01	0	0	0	332	0
333	0.205	0.1	0.255	333	0.186667	0.14	0.07	0.105	333	0.105	0.03	0	0	333	0.01
334	0.235	0.13	0.235	334	0.2	0.325	0.255	0.35	334	0.31	0.13	0.05	0.015	334	0.065
335	0.55	0.615	0.44	335	0.535	1.23	1	1.17	335	1.13333	0.18	0.12	0.065	335	0.121667
336	0.015	0	0	336	0.005	0.155	0.195	0.105	336	0.151667	0.19	0.18	0.145	336	0.171667
337	0	0	0	337	0	0.085	0.08	0.05	337	0.0716667	0.305	0.23	0.16	337	0.231667
338	0	0	0	338	0	0.06	0.05	0.045	338	0.0516667	0.225	0.23	0.17	338	0.208333
339	0	0	0	339	0	0	0	0	339	0	0.405	0.32	0.39	339	0.371667
340	0	0	0.005	340	0.00166667	0.005	0	0	340	0.00166667	0.255	0.25	0.275	340	0.26
341	0	0.03	0.01	341	0.0133333	0	0	0	341	0	0.42	0.37	0.45	341	0.413333
342	0	0.08	0.025	342	0.035	0.01	0	0.01	342	0.00666667	0.31	0.24	0.315	342	0.288333
343	0.005	0.065	0.02	343	0.03	0.005	0	0.005	343	0.00333333	0.06	0.075	0.08	343	0.0716667
344	0.025	0.06	0.11	344	0.065	0.025	0.355	0.02	344	0.133333	0	0	0	344	0
345	0.405	0.405	0.41	345	0.406667	0.29	0.895	0.515	345	0.566667	0	0.235	0.08	345	0.105
346	2.65	3.03	2.48	346	2.72	3.25	2.485	2.945	346	2.89333	1.19	1.195	1.255	346	1.21333
347	2.705	2.855	2.295	347	2.61833	3.115	2.47	2.965	347	2.85	1.59	1.615	1.605	347	1.60333
348	1.18	0.59	1.135	348	0.968333	0.72	0.69	1.175	348	0.861667	0.42	0.635	0.65	348	0.568333
349	0.1	0.29	0	349	0.13	0.17	0.28	0.58	349	0.343333	1.01	1.05	0.45	349	0.836667
350	0.245	0.06	0.04	350	0.115	0	0.02	0.14	350	0.0533333	0.32	0.24	0.15	350	0.236667
351	0.33	0.54	0.47	351	0.446667	0.64	0.43	0.71	351	0.593333	0.77	0.78	0.73	351	0.76
352	0.135	0.32	0.21	352	0.221667	0.39	0.24	0.35	352	0.326667	0.67	0.7	0.68	352	0.683333
353	0.04	0	0.03	353	0.0233333	0	0	0	353	0	0.06	0.05	0.06	353	0.0566667
354	0.055	0	0	354	0.0183333	0	0	0	354	0	0.17	0.08	0.18	354	0.143333
355	0.13	0	0.02	355	0.05	0	0.09	0	355	0.03	0	0	0	355	0
356	0.06	0	0	356	0.02	0.14	0.08	0.03	356	0.0833333	0.24	0.28	0.33	356	0.283333
357	0.11	0.07	0.11	357	0.0966667	0.22	0.22	0.29	357	0.243333	3.09	3.14	3.36	357	3.19667
358	0.67	0.35	0.68	358	0.566667	0.47	0.44	0.56	358	0.49	0.26	0.37	0.28	358	0.303333
359	2.39	3.37	2.41	359	2.72333	1.9	1.37	1.65	359	1.64	0.94	0.88	0.88	359	0.9
360	0.67	0.62	0.68	360	0.656667	0.44	0.46	0.58	360	0.493333	0.02	0.04	0	360	0.02
361	0.24	0.07	0.29	361	0.2	0.07	0.19	0.3	361	0.186667	0.03	0.03	0	361	0.02
362	0.18	0.01	0.3	362	0.163333	0.52	0.4	0.61	362	0.51	0.37	0.41	0.47	362	0.416667
363	0.05	0.13	0.05	363	0.0766667	0.43	0.26	0.22	363	0.303333	0.61	0.46	0.54	363	0.536667
364	0.37	0.09	0.16	364	0.206667	0.24	0.46	0.09	364	0.263333	0	0.06	0	364	0.02
365	0.11	0.12	0.14	365	0.123333	0.39	0.22	0.19	365	0.266667	0.52	0.4	0.49	365	0.47
366	0	0	0.09	366	0.03	0	0.05	0	366	0.0166667	0	0	0	366	0
367	0.26	0	0.2	367	0.153333	0	0.28	0	367	0.0933333	0	0	0	367	0
368	0	0	0.02	368	0.00666667	0	0	0	368	0	0.02	0	0.01	368	0.01
369	0.02	0.25	0.1	369	0.123333	0.1	0.06	0.08	369	0.08	0.39	0.25	0.35	369	0.33
370	0.37	0.44	0.55	370	0.453333	0.08	0.13	0.18	370	0.13	0.39	0.32	0.49	370	0.4
371	0.29	0.25	0.36	371	0.3	0.02	0.1	0.26	371	0.126667	0.56	0.51	0.52	371	0.53
372	0.42	0.4	0.45	372	0.423333	0.14	0.17	0.24	372	0.183333	0.17	0.14	0.19	372	0.166667
373	0.33	0.51	0.28	373	0.373333	0.15	0.13	0.13	373	0.136667	0.02	0	0	373	0.00666667
374	0.12	0.13	0.1	374	0.116667	0.03	0.09	0.05	374	0.0566667	0.13	0.14	0.14	374	0.136667
375	0	0	0	375	0	0	0	0	375	0	0.58	0.48	0.61	375	0.556667
376	0	0	0	376	0	0	0	0	376	0	0.13	0.06	0	376	0.0633333
377	0	0.19	0	377	0.0633333	0.02	0.02	0	377	0.0133333	0.2	0.11	0.07	377	0.126667
378	0	0	0	378	0	0.08	0.04	0.05	378	0.0566667	0	0.01	0	378	0.00333333
379	0.03	0	0.09	379	0.04	0.15	0.07	0.1	379	0.106667	0	0	0	379	0
380	0.52	0.41	0.51	380	0.48	0.42	0.42	0.53	380	0.456667	0.58	0.41	0.61	380	0.533333
381	0.38	0.71	0.48	381	0.523333	0.27	0.15	0.25	381	0.223333	0.37	0.29	0.38	381	0.346667
382	0.47	0.93	0.63	382	0.676667	0.47	0.25	0.26	382	0.326667	0.13	0.17	0.16	382	0.153333
383	0.19	0.33	0.45	383	0.323333	0.05	0.11	0	383	0.0533333	0	0	0	383	0
384	0.82	1.19	1.05	384	1.02	0.4	0.36	0.45	384	0.403333	0	0	0	384	0
385	0	0	0.14	385	0.0466667	0.11	0.05	0	385	0.0533333	0.16	0.05	0.15	385	0.12
386	0.05	0	0	386	0.0166667	0	0	0	386	0	0	0	0.02	386	0.00666667
387	0.87	0	0.02	387	0.296667	0	0.2	0.08	387	0.0933333	0	0	0	387	0
388	0.02	0	0.04	388	0.02	0.02	0.03	0	388	0.0166667	0.3	0.29	0.37	388	0.32
389	0.19	0.23	0.21	389	0.21	0.59	0.35	0.34	389	0.426667	0.43	0.42	0.49	389	0.446667
390	0.03	0.2	0.23	390	0.153333	0.37	0.26	0.14	390	0.256667	0.12	0	0.07	390	0.0633333
391	0.7	0.91	0.96	391	0.856667	1.19	0.85	1.01	391	1.01667	0.63	0.62	0.67	391	0.64
392	0.24	0.37	0.51	392	0.373333	1.1	0.92	0.96	392	0.993333	0.43	0.37	0.43	392	0.41
393	0.49	0.44	0.54	393	0.49	0.33	1.11	0.65	393	0.696667	0	0	0	393	0
394	1.06	0.65	0.8	394	0.836667	0.06	2.21	0.97	394	1.08	0	0	0	394	0
395	0.5	0.64	0.6	395	0.58	0.94	0.88	0.96	395	0.926667	0.21	0.01	0.08	395	0.1
396	0.61	0.4	0.58	396	0.53	0.91	0.78	0.87	396	0.853333	0.27	0.16	0.16	396	0.196667
397	0	0	0	397	0	0	0.05	0.06	397	0.0366667	0.09	0.08	0.01	397	0.06
398	0	0	0.02	398	0.00666667	0	0	0.01	398	0.00333333	0	0	0	398	0
399	0	0	0.04	399	0.0133333	0	0.02	0	399	0.00666667	0	0	0	399	0
400	0	0.11	0.09	400	0.0666667	0	0	0	400	0	0	0	0	400	0
401	0	0	0.09	401	0.03	0	0	0	401	0	0	0	0	401	0
402	0.04	0	0.04	402	0.0266667	0.02	0.03	0.03	402	0.0266667	0.06	0.1	0.03	402	0.0633333
403	0.2	0.16	0.27	403	0.21	0.31	0.16	0.19	403	0.22	0.88	0.81	0.87	403	0.853333
404	0.32	0.38	0.29	404	0.33	0.59	0.35	0.5	404	0.48	0.71	0.74	0.85	404	0.766667
405	0.32	0.22	0.37	405	0.303333	0.24	0.27	0.45	405	0.32	0.21	0.33	0.26	405	0.266667
406	0.51	0.78	0.58	406	0.623333	0.72	0.44	0.54	406	0.566667	1.09	1.01	1.12	406	1.07333
407	0.03	0.13	0.06	407	0.0733333	0.04	0	0	407	0.0133333	0.21	0.03	0.16	407	0.133333
408	0.01	0	0.24	408	0.0833333	0	0	0.01	408	0.00333333	0.05	0	0.12	408	0.0566667
409	0.04	0	0.07	409	0.0366667	0	0	0	409	0	0.28	0.24	0.36	409	0.293333
410	0.02	0	0	410	0.00666667	0	0	0.04	410	0.0133333	0.61	0.63	0.68	410	0.64
411	0	0	0	411	0	0.05	0.04	0	411	0.03	0.29	0.22	0.34	411	0.283333
412	0.09	0.14	0.15	412	0.126667	0.48	0.3	0.26	412	0.346667	0.13	0.13	0.18	412	0.146667
413	0.16	0.2	0.15	413	0.17	0.21	0.2	0.16	413	0.19	0.53	0.41	0.47	413	0.47
414	1.9	0.66	0.33	414	0.963333	0	1.3	0.63	414	0.643333	0	0	0	414	0
415	0.31	0.32	0.17	415	0.266667	0.28	0.32	0.27	415	0.29	0.15	0.16	0.2	415	0.17
416	0.38	0.28	0.35	416	0.336667	0.53	0.46	0.41	416	0.466667	0.02	0.06	0.06	416	0.0466667
417	0.23	0.68	0.39	417	0.433333	0.94	0.52	0.48	417	0.646667	0.11	0.09	0.11	417	0.103333
418	0.63	0.4	0.77	418	0.6	0.22	0.57	0.97	418	0.586667	0	0	0	418	0
419	2.78	2.78	3.29	419	2.95	2.39	1.83	2.57	419	2.26333	0.38	0.56	0.65	419	0.53
420	1.83	3.6	1.76	420	2.39667	2.02	1.23	1.18	420	1.47667	0.38	0.37	0.38	420	0.376667
421	1.1	1.48	1.18	421	1.25333	1.65	1.08	1.28	421	1.33667	0.39	0.45	0.52	421	0.453333
422	0.24	0.3	0.28	422	0.273333	0.12	0.18	0.21	422	0.17	0	0.04	0	422	0.0133333
423	0.31	0.03	0.2	423	0.18	0	0.07	0	423	0.0233333	0	0	0	423	0
424	0	0	0	424	0	0	0	0	424	0	0.2	0.24	0.24	424	0.226667
425	0	0	0	425	0	0	0	0.01	425	0.00333333	0.47	0.54	0.63	425	0.546667
426	0.34	0.47	0.65	426	0.486667	0	0	0	426	0	0.08	0.03	0.18	426	0.0966667
427	0.94	0.31	0.76	427	0.67	0	0.29	0.29	427	0.193333	0	0.16	0.04	427	0.0666667
428	0.19	0.2	0.17	428	0.186667	0.01	0	0	428	0.00333333	0.14	0.01	0.1	428	0.0833333
429	0.63	0.42	0.96	429	0.67	0	0.08	0.14	429	0.0733333	0.04	0.03	0.04	429	0.0366667
430	1.4	1.28	1.47	430	1.38333	0.62	0.42	0.77	430	0.603333	0.19	0.17	0.32	430	0.226667
431	0.66	0.71	0.76	431	0.71	0.39	0.24	0.51	431	0.38	0.7	0.66	0.83	431	0.73
432	0.15	0.24	0.25	432	0.213333	0.05	0.08	0.18	432	0.103333	0.08	0.11	0.1	432	0.0966667
433	0.25	0.41	0.4	433	0.353333	0.65	0.44	0.52	433	0.536667	0.03	0.07	0	433	0.0333333
434	0.02	0.14	0.1	434	0.0866667	0.42	0.22	0.14	434	0.26	0	0	0	434	0
435	0.37	0.19	0.26	435	0.273333	0.17	0.55	0.39	435	0.37	0	0	0	435	0
436	1.61	0.58	0.83	436	1.00667	1.03	2.21	1.56	436	1.6	0	0.04	0	436	0.0133333
437	0.5	0.77	0.44	437	0.57	1.66	0.88	1.07	437	1.20333	0.41	0.47	0.45	437	0.443333
438	1.05	0.61	1.21	438	0.956667	1.61	1.93	2.03	438	1.85667	0.78	1	0.79	438	0.856667
439	0.7	0.93	0.88	439	0.836667	2.6	2	2.32	439	2.30667	1.03	1.18	1.25	439	1.15333
440	0.42	0.46	0.57	440	0.483333	1.17	0.69	1.03	440	0.963333	0.49	0.51	0.56	440	0.52
441	0.09	0.11	0.28	441	0.16	0.04	0.09	0.23	441	0.12	0	0	0	441	0
442	0.39	0.58	0.62	442	0.53	0.63	0.43	0.65	442	0.57	0.35	0.33	0.35	442	0.343333
443	0.76	0.96	1.52	443	1.08	0.8	0.9	1.39	443	1.03	0	0	0	443	0
444	0.9	1.24	0.77	444	0.97	0.88	0.53	0.64	444	0.683333	0.31	0.39	0.31	444	0.336667
445	0.97	1.35	0.84	445	1.05333	0.55	0.39	0.53	445	0.49	0.21	0.15	0.25	445	0.203333
446	0.05	0.1	0	446	0.05	0.01	0.03	0	446	0.0133333	0.04	0.02	0.05	446	0.0366667
447	0.09	0.22	0.11	447	0.14	0.1	0.05	0.09	447	0.08	0	0	0.01	447	0.00333333
448	1.42	2.35	1.58	448	1.78333	5.03	2.96	2.67	448	3.55333	0.86	0.85	1.17	448	0.96
449	0.21	0.71	0.21	449	0.376667	0.95	0.37	0.24	449	0.52	0.34	0.18	0.26	449	0.26
450	1.18	1.2	1.26	450	1.21333	0.51	0.39	0.48	450	0.46	0.63	0.71	0.66	450	0.666667
451	0.47	0.59	0.63	451	0.563333	0.31	0.22	0.37	451	0.3	0.56	0.67	0.65	451	0.626667
452	0.29	0.28	0.3	452	0.29	0.22	0.18	0.17	452	0.19	0.57	0.65	0.7	452	0.64
453	0.1	0.12	0.17	453	0.13	0.03	0.06	0.07	453	0.0533333	0.38	0.44	0.55	453	0.456667
454	0	0	0	454	0	0	0	0	454	0	0.12	0.06	0.16	454	0.113333
455	0	0	0	455	0	0.01	0	0	455	0.00333333	0	0	0.02	455	0.00666667
456	0	0	0	456	0	0	0	0	456	0	0.02	0	0	456	0.00666667
457	0	0.12	0	457	0.04	0	0	0	457	0	0.09	0	0	457	0.03
458	0	1.43	0.22	458	0.55	0	0	0	458	0	0.57	0	0	458	0.19
459	0	0.02	0.02	459	0.0133333	0	0	0	459	0	0.18	0.16	0.22	459	0.186667
460	0.07	0.15	0.08	460	0.1	0.03	0	0	460	0.01	0.79	0.85	0.9	460	0.846667
461	0.12	0.3	0.19	461	0.203333	0.02	0.08	0.2	461	0.1	0.34	0.31	0.35	461	0.333333
462	0.33	0.45	0.4	462	0.393333	0.41	0.19	0.3	462	0.3	0.49	0.53	0.49	462	0.503333
463	0.19	0.15	0.23	463	0.19	0.27	0.19	0.29	463	0.25	0.4	0.49	0.46	463	0.45
464	0.2	0.17	0.2	464	0.19	0.6	0.41	0.52	464	0.51	0.37	0.4	0.42	464	0.396667
465	0.3	0.11	0.35	465	0.253333	0.02	0.48	0.45	465	0.316667	0	0	0	465	0
466	1.6	0.67	1.7	466	1.32333	1.43	1.91	1.79	466	1.71	0	0	0	466	0
467	0.21	0.05	0.2	467	0.153333	0.09	0.22	0.3	467	0.203333	0.12	0	0	467	0.04
468	0.89	0.2	1.45	468	0.846667	0.88	0.72	1.61	468	1.07	0.19	0.24	0.35	468	0.26
469	0.61	0.52	1.41	469	0.846667	0.75	0.74	1.3	469	0.93	0.26	0	0.22	469	0.16
470	0.31	0.08	0.8	470	0.396667	0	0.25	0.73	470	0.326667	0	0	0.07	470	0.0233333
471	0.05	0.26	0.24	471	0.183333	0.16	0.13	0.35	471	0.213333	0.35	0.13	0.22	471	0.233333
472	0.48	0	0.8	472	0.426667	0	0	0.56	472	0.186667	0	0	0	472	0
473	0.45	0.45	0.74	473	0.546667	0	0	0.6	473	0.2	0.06	0.3	0	473	0.12
474	0.22	0.2	0.32	474	0.246667	0.33	0.26	0.44	474	0.343333	0.57	0.78	0.85	474	0.733333
475	0	0	0.11	475	0.0366667	0	0	0	475	0	0	0	0	475	0
476	0.07	0.08	0	476	0.05	0	0.06	0	476	0.02	0.02	0.02	0	476	0.0133333
477	2.08	0.71	0.7	477	1.16333	0	1.31	0.35	477	0.553333	0	0	0	477	0
478	1.01	0.95	1.11	478	1.02333	0.69	0.54	0.68	478	0.636667	0.74	0.92	0.83	478	0.83
479	1.07	1.43	1.12	479	1.20667	0.92	0.5	0.64	479	0.686667	0.99	1.01	0.98	479	0.993333
480	1.85	2.14	1.98	480	1.99	1.77	1.24	1.71	480	1.57333	0.98	1.14	1.11	480	1.07667
481	0.53	0.75	0.59	481	0.623333	0.44	0.25	0.4	481	0.363333	0.33	0.37	0.45	481	0.383333
482	0.52	0.56	0.67	482	0.583333	0.31	0.22	0.4	482	0.31	0.08	0.11	0.11	482	0.1
483	0.34	0.48	0.59	483	0.47	0.42	0.29	0.42	483	0.376667	0.26	0.27	0.33	483	0.286667
484	0.04	0.15	0.19	484	0.126667	0.13	0.09	0.12	484	0.113333	0.25	0.26	0.34	484	0.283333
485	0.1	0.18	0.16	485	0.146667	0.21	0.11	0.12	485	0.146667	0.32	0.22	0.3	485	0.28
486	0.25	0.39	0.32	486	0.32	0.28	0.23	0.29	486	0.266667	0.43	0.42	0.48	486	0.443333
487	0.59	0.48	0.65	487	0.573333	0.59	0.76	0.6	487	0.65	0.29	0.25	0.37	487	0.303333
488	0.59	0.92	0.68	488	0.73	0.89	0.72	0.75	488	0.786667	0.87	0.89	1.03	488	0.93
489	0.1	0.55	0.09	489	0.246667	0.27	0.16	0.15	489	0.193333	0.84	0.59	0.88	489	0.77
490	0	0.26	0.05	490	0.103333	0.03	0.09	0.07	490	0.0633333	0.75	0.61	0.77	490	0.71
491	0	0	0	491	0	0	0	0	491	0	0.83	0.92	0.95	491	0.9
492	0	0	0	492	0	0	0	0	492	0	0.55	0.51	0.69	492	0.583333
493	0	0	0	493	0	0	0	0	493	0	0.4	0.34	0.48	493	0.406667
494	0	0	0	494	0	0	0.05	0.05	494	0.0333333	0.4	0.38	0.52	494	0.433333
495	0	0	0.01	495	0.00333333	0.3	0.24	0.29	495	0.276667	0.29	0.23	0.28	495	0.266667
496	0.19	0.19	0.31	496	0.23	0.56	0.57	0.87	496	0.666667	0.31	0.35	0.01	496	0.223333
497	0.49	0.91	0.6	497	0.666667	1.02	0.63	0.71	497	0.786667	0.36	0.2	0.36	497	0.306667
498	0.14	0.32	0.32	498	0.26	0.29	0.48	0.62	498	0.463333	0.57	0.62	0.71	498	0.633333
499	0.02	0.29	0.19	499	0.166667	0.16	0.15	0.2	499	0.17	0.74	0.44	0.68	499	0.62
500	0	0.3	0.01	500	0.103333	0.07	0.01	0.02	500	0.0333333	0.21	0.01	0.07	500	0.0966667
501	0.18	0.26	0.44	501	0.293333	0.77	0.54	0.73	501	0.68	1.06	1.09	1.23	501	1.12667
502	0.2	0.31	0.46	502	0.323333	0.7	0.56	0.65	502	0.636667	0.91	1.13	1.04	502	1.02667
503	0.12	0.27	0.2	503	0.196667	0.51	0.34	0.39	503	0.413333	0.58	0.48	0.59	503	0.55
504	0.15	0.22	0.26	504	0.21	0.32	0.35	0.34	504	0.336667	0.4	0.45	0.41	504	0.42
505	0.74	0.36	0.29	505	0.463333	0.05	0.79	0.27	505	0.37	0	0.12	0	505	0.04
506	0.15	0.17	0.18	506	0.166667	0.25	0.2	0.18	506	0.21	0.18	0.19	0.2	506	0.19
507	0.44	0	0.36	507	0.266667	0	0.63	0.22	507	0.283333	0	0	0	507	0
508	1.16	0.47	0.66	508	0.763333	0.21	1.53	0.98	508	0.906667	0	0	0	508	0
509	0.48	0.42	0.54	509	0.48	0.92	0.7	0.64	509	0.753333	0.34	0.3	0.31	509	0.316667
510	0.38	0.65	0.45	510	0.493333	0.99	0.6	0.5	510	0.696667	0.58	0.37	0.47	510	0.473333
511	1.02	1.49	1.39	511	1.3	2.19	1.22	1.56	511	1.65667	0.53	0.53	0.57	511	0.543333
512	0.53	0.92	0.78	512	0.743333	1.13	0.74	0.84	512	0.903333	0.34	0.24	0.39	512	0.323333
513	0.11	0.14	0.09	513	0.113333	0.16	0.17	0.15	513	0.16	0.36	0.35	0.4	513	0.37
514	0.06	0.01	0.02	514	0.03	0	0.06	0	514	0.02	0	0	0	514	0
515	0.04	0.01	0.06	515	0.0366667	0	0.06	0.04	515	0.0333333	0.02	0.05	0.04	515	0.0366667
516	0.03	0.06	0.16	516	0.0833333	0.14	0.19	0.12	516	0.15	0.16	0.13	0.21	516	0.166667
517	0	0.14	0.01	517	0.05	0.31	0.16	0.18	517	0.216667	0.36	0.18	0.32	517	0.286667
518	0.2	0.28	0.26	518	0.246667	0.4	0.27	0.42	518	0.363333	0.54	0.62	0.59	518	0.583333
519	0.69	0.75	1.01	519	0.816667	0.95	0.63	0.86	519	0.813333	1.26	1.69	1.68	519	1.54333
520	0.5	1.15	0.56	520	0.736667	0.72	0.43	0.43	520	0.526667	1.04	0.78	0.92	520	0.913333
521	0.17	0.37	0.24	521	0.26	0.33	0.23	0.25	521	0.27	1.02	1.02	1.2	521	1.08
522	0.32	0.44	0.4	522	0.386667	0.66	0.56	0.57	522	0.596667	0.57	0.61	0.72	522	0.633333
523	0.18	0.135	0.23	523	0.181667	0.09	0.275	0.29	523	0.218333	0	0	0	523	0
524	0.18	0.21	0.155	524	0.181667	0.25	0.225	0.21	524	0.228333	0.095	0.15	0.03	524	0.0916667
525	0	0.065	0.06	525	0.0416667	0.095	0.105	0.15	525	0.116667	0.915	0.88	0.85	525	0.881667
526	0.23	0.265	0.24	526	0.245	0.395	0.31	0.395	526	0.366667	1.01	1.07	1.09	526	1.05667
527	0.37	0.355	0.38	527	0.368333	0.475	0.41	0.555	527	0.48	0.82	0.84	0.84	527	0.833333
528	0.12	0.12	0.135	528	0.125	0.145	0.15	0.17	528	0.155	0.22	0.12	0.2	528	0.18
529	0.18	0.03	0.195	529	0.135	0.185	0.29	0.44	529	0.305	0	0	0	529	0
530	0.15	0.335	0.145	530	0.21	0.52	0.36	0.36	530	0.413333	0.13	0.12	0.09	530	0.113333
531	0	0.025	0	531	0.00833333	0.03	0.03	0.06	531	0.04	0.21	0.14	0.11	531	0.153333
532	0	0.17	0	532	0.0566667	0	0.01	0.03	532	0.0133333	0.39	0.31	0.29	532	0.33
533	0	0.125	0	533	0.0416667	0	0	0	533	0	0.895	0.94	0.81	533	0.881667
534	0.08	0.215	0.115	534	0.136667	0.115	0.075	0.16	534	0.116667	1.035	1.03	1.07	534	1.045
535	0.08	0.17	0.125	535	0.125	0.075	0.07	0.185	535	0.11	0.855	0.91	0.86	535	0.875
536	0.57	0.59	0.645	536	0.601667	0.975	0.715	0.915	536	0.868333	0.885	1.01	0.96	536	0.951667
537	0.855	0.905	1.1	537	0.953333	1.04	1.585	1.065	537	1.23	0	0	0	537	0
538	1.32	1.375	1.335	538	1.34333	2.295	1.775	2.1	538	2.05667	0.54	0.6	0.51	538	0.55
539	0.04	0.015	0.07	539	0.0416667	0.085	0.15	0.145	539	0.126667	0	0	0	539	0
540	0.035	0	0.135	540	0.0566667	0.025	0	0.06	540	0.0283333	0	0	0	540	0
541	0.015	0	0.04	541	0.0183333	0	0.02	0.04	541	0.02	0.06	0.09	0.09	541	0.08
542	0.105	0.075	0.05	542	0.0766667	0	0	0.02	542	0.00666667	0.205	0.22	0.21	542	0.211667
543	0.055	0.07	0	543	0.0416667	0	0	0.01	543	0.00333333	0.065	0.08	0.11	543	0.085
544	0.03	0.03	0	544	0.02	0	0	0	544	0	0	0	0	544	0
545	0	0.005	0	545	0.00166667	0.015	0	0	545	0.005	0.27	0.21	0.27	545	0.25
546	0.005	0.015	0.025	546	0.015	0.06	0.08	0.07	546	0.07	0.235	0.07	0.1	546	0.135
547	1.16	1.18	1.32	547	1.22	1.69	1.185	1.43	547	1.435	1.4	1.35	1.44	547	1.39667
548	1.515	1.775	1.58	548	1.62333	1.915	1.65	1.565	548	1.71	1.05	1	1.19	548	1.08
549	0.2	0.925	0.78	549	0.635	0.47	1.535	0.855	549	0.953333	0	0	0	549	0
550	0.32	0.57	0.39	550	0.426667	0.39	0.34	0.31	550	0.346667	0.67	0.33	0.43	550	0.476667
551	0.025	0.41	0.255	551	0.23	0.1	0.42	0.245	551	0.255	0	0	0	551	0
552	0.35	0.445	0.33	552	0.375	0.18	0.13	0.15	552	0.153333	0.395	0.4	0.38	552	0.391667
553	0.035	0.075	0.03	553	0.0466667	0.07	0.095	0.075	553	0.08	0.065	0.11	0.05	553	0.075
554	0	0.01	0.01	554	0.00666667	0.015	0	0	554	0.005	0	0	0	554	0
555	0.2	0.235	0.17	555	0.201667	0.05	0.035	0.03	555	0.0383333	0.015	0.04	0.03	555	0.0283333
556	0.065	0.09	0.04	556	0.065	0.05	0	0	556	0.0166667	0	0	0	556	0
557	0.05	0.105	0.045	557	0.0666667	0.06	0.01	0.005	557	0.025	0.045	0.01	0.04	557	0.0316667
558	0	0.16	0.055	558	0.0716667	0.04	0	0	558	0.0133333	0.055	0.03	0	558	0.0283333
559	0.07	0.105	0.065	559	0.08	0.005	0.06	0	559	0.0216667	0.05	0.01	0.08	559	0.0466667
560	0.545	0.315	0.36	560	0.406667	0.04	0.575	0.29	560	0.301667	0	0	0	560	0
561	0.675	0.71	0.575	561	0.653333	0.415	0.29	0.37	561	0.358333	0.93	0.925	0.89	561	0.915
562	0.45	0.56	0.45	562	0.486667	0.175	0.155	0.21	562	0.18	0.495	0.45	0.39	562	0.445
563	0.765	0.91	0.735	563	0.803333	0.44	0.45	0.515	563	0.468333	0.73	0.67	0.68	563	0.693333
564	0.16	0.21	0.12	564	0.163333	0.02	0.155	0.125	564	0.1	0.025	0.155	0	564	0.06
565	0.415	0.52	0.145	565	0.36	0	1.23	0.52	565	0.583333	0	0	0	565	0
566	0.105	0.25	0.03	566	0.128333	0.185	0.225	0.245	566	0.218333	0.22	0.26	0.1	566	0.193333
567	0	0.06	0	567	0.02	0	0	0.035	567	0.0116667	0.38	0.145	0	567	0.175
568	0	0	0	568	0	0	0	0	568	0	0.14	0.08	0.05	568	0.09
569	0.435	0.06	0.07	569	0.188333	0	0.04	0	569	0.0133333	0	0	0	569	0
570	0.195	0.005	0.145	570	0.115	0.01	0	0	570	0.00333333	0	0	0.015	570	0.005
571	0.15	0.25	0.11	571	0.17	0.1	0.06	0.06	571	0.0733333	0.31	0.23	0.23	571	0.256667
572	0.145	0.2	0.275	572	0.206667	0.11	0.075	0.155	572	0.113333	0.225	0.065	0.155	572	0.148333
573	0.735	0.98	0.68	573	0.798333	0.83	0.545	0.655	573	0.676667	0.645	0.595	0.615	573	0.618333
574	1.16	1.32	1.17	574	1.21667	1.39	1.02	1.18	574	1.19667	0.84	0.865	0.92	574	0.875
575	0.13	0.22	0.145	575	0.165	0.265	0.17	0.21	575	0.215	0.22	0.2	0.205	575	0.208333
576	0.28	0.395	0.31	576	0.328333	0.445	0.305	0.3	576	0.35	0	0	0.01	576	0.00333333
577	0	0.065	0.055	577	0.04	0.025	0.13	0.01	577	0.055	0	0	0	577	0
578	0	0.02	0.03	578	0.0166667	0.025	0	0	578	0.00833333	0.25	0.235	0.24	578	0.241667
579	0.005	0.03	0.03	579	0.0216667	0.035	0.035	0	579	0.0233333	0.1	0.085	0.055	579	0.08
580	1.82	1.92	1.73	580	1.82333	2.265	1.59	1.72	580	1.85833	1.085	1.08	1.16	580	1.10833
581	1.7	1.755	1.715	581	1.72333	2.07	1.58	1.77	581	1.80667	0.975	1.05	1.04	581	1.02167
582	0.165	0.48	0.845	582	0.496667	0.315	1.39	0.83	582	0.845	0	0.22	0	582	0.0733333
583	1.285	1.465	1.18	583	1.31	1.545	1.095	1.12	583	1.25333	1.27	1.24	1.2	583	1.23667
584	0.115	0.155	0.085	584	0.118333	0.215	0.245	0.2	584	0.22	0.945	1.05	0.97	584	0.988333
585	0.175	0.185	0.175	585	0.178333	0.31	0.305	0.245	585	0.286667	0.52	0.51	0.46	585	0.496667
586	0.01	0	0	586	0.00333333	0	0	0.005	586	0.00166667	0.285	0.265	0.15	586	0.233333
587	0.03	0.755	0.06	587	0.281667	0.02	0	0	587	0.00666667	0.68	0.215	0.115	587	0.336667
588	0.38	0.445	0.34	588	0.388333	0.47	0.445	0.455	588	0.456667	0.475	0.48	0.33	588	0.428333
589	0.64	0.64	0.72	589	0.666667	0.46	1.6	1.18	589	1.08	0	0.05	0	589	0.0166667
590	0.87	0.545	0.465	590	0.626667	0	2.98	1.22	590	1.4	0	0	0	590	0
591	0.94	1.37	1.02	591	1.11	0.47	2.1	1.61	591	1.39333	0	0.035	0	591	0.0116667
592	1.19	1.245	1.155	592	1.19667	1.955	1.67	1.725	592	1.78333	0.75	0.85	0.765	592	0.788333
593	0.075	0.015	0.12	593	0.07	0.045	0.205	0.155	593	0.135	0	0	0	593	0
594	0	0	0.095	594	0.0316667	0	0.045	0	594	0.015	0	0	0	594	0
595	0	0.025	0.035	595	0.02	0	0.005	0.01	595	0.005	0	0	0	595	0
596	0	0	0.065	596	0.0216667	0	0.055	0.015	596	0.0233333	0	0	0	596	0
597	0.19	0.18	0.31	597	0.226667	0.055	0.415	0.205	597	0.225	0	0	0	597	0
598	0	0.93	0.84	598	0.59	0.15	0.955	0.505	598	0.536667	0.265	0	0.37	598	0.211667
599	1.11	1.08	0.985	599	1.05833	1.165	0.92	1.01	599	1.03167	0.9	1.06	0.955	599	0.971667
600	1.03	1.02	0.94	600	0.996667	1.255	1.005	1.12	600	1.12667	0.7	0.78	0.75	600	0.743333
601	0.025	0.025	0.045	601	0.0316667	0.04	0.03	0.075	601	0.0483333	0.03	0.075	0.065	601	0.0566667
602	0.005	0.015	0	602	0.00666667	0.025	0.01	0.035	602	0.0233333	0.045	0.08	0.065	602	0.0633333
603	0	0	0	603	0	0	0	0	603	0	0.04	0.05	0.065	603	0.0516667
604	0	0	0	604	0	0	0.02	0	604	0.00666667	0.01	0	0	604	0.00333333
605	0	0.005	0	605	0.00166667	0	0.015	0	605	0.005	0.04	0.02	0.04	605	0.0333333
606	0	0	0	606	0	0	0	0	606	0	0.075	0.07	0.11	606	0.085
607	0	0	0	607	0	0	0	0	607	0	0.23	0.165	0.215	607	0.203333
608	0.025	0.015	0.045	608	0.0283333	0.03	0.015	0.005	608	0.0166667	0.35	0.175	0.225	608	0.25
609	0.1	0.14	0.13	609	0.123333	0.05	0.02	0.06	609	0.0433333	0.67	0.49	0.52	609	0.56
610	0.105	0	0.45	610	0.185	0	0	0.22	610	0.0733333	0	0	0.015	610	0.005
611	0.615	0.595	0.74	611	0.65	0.585	0.375	0.585	611	0.515	0.5	0.445	0.355	611	0.433333
612	1.29	1.245	1.235	612	1.25667	1.31	1.03	1.3	612	1.21333	0.645	0.75	0.59	612	0.661667
613	0.525	0.58	0.62	613	0.575	0.29	0.255	0.31	613	0.285	0.75	0.825	0.895	613	0.823333
614	0.35	0.415	0.305	614	0.356667	0.36	0.225	0.25	614	0.278333	0.565	0.455	0.435	614	0.485
615	0.08	0.155	0.06	615	0.0983333	0.025	0.045	0.07	615	0.0466667	0.485	0.425	0.365	615	0.425
616	0.03	0.205	0.095	616	0.11	0.015	0	0.02	616	0.0116667	0.34	0.27	0.23	616	0.28
617	0.01	0.06	0.06	617	0.0433333	0	0	0	617	0	0.045	0	0	617	0.015
618	0.07	0.1	0.11	618	0.0933333	0.015	0	0.075	618	0.03	0.03	0.015	0.025	618	0.0233333
619	0.06	0.08	0.13	619	0.09	0.075	0.02	0.055	619	0.05	0.095	0.125	0.09	619	0.103333
620	0.01	0.01	0	620	0.00666667	0.015	0.01	0.005	620	0.01	0.05	0.03	0.03	620	0.0366667
621	0	0	0	621	0	0.035	0	0	621	0.0116667	0	0	0.015	621	0.005
622	0	0	0	622	0	0.015	0.02	0	622	0.0116667	0.07	0.055	0.09	622	0.0716667
623	0.02	0.01	0.015	623	0.015	0.04	0.025	0.03	623	0.0316667	0.03	0.05	0.04	623	0.04
624	0	0	0	624	0	0.035	0	0	624	0.0116667	0	0	0.025	624	0.00833333
625	0.02	0	0	625	0.00666667	0	0.01	0.01	625	0.00666667	0.02	0.02	0	625	0.0133333
626	0	0	0	626	0	0	0	0	626	0	0	0	0	626	0
627	0	0	0	627	0	0	0	0	627	0	0	0	0	627	0
628	0	0	0	628	0	0	0	0	628	0	0	0	0	628	0
629	0.1	0.37	0.2	629	0.223333	0.04	0.89	0.3	629	0.41	0	0	0	629	0
630	0.38	0.75	1.05	630	0.726667	0.68	1.42	0.98	630	1.02667	0	0	0	630	0
631	1.77	1.47	1.42	631	1.55333	1.55	1.25	1.37	631	1.39	0.61	0.64	0.6	631	0.616667
632	2.37	1.98	1.91	632	2.08667	2.3	1.84	2.06	632	2.06667	0.81	0.84	0.88	632	0.843333
633	0.94	0.76	0.74	633	0.813333	1.12	0.99	1.11	633	1.07333	1.2	1.21	1.21	633	1.20667
634	0.34	0.29	0.24	634	0.29	0.34	0.24	0.18	634	0.253333	0.65	0.49	0.48	634	0.54
635	0.24	0.2	0.19	635	0.21	0.16	0.17	0.14	635	0.156667	0.29	0.2	0.16	635	0.216667
636	0.07	0.12	0.06	636	0.0833333	0.04	0.12	0.07	636	0.0766667	0	0	0	636	0
637	0.17	0.13	0.09	637	0.13	0.13	0	0.08	637	0.07	0.25	0.16	0.16	637	0.19
638	0	0.02	0	638	0.00666667	0	0.09	0.02	638	0.0366667	0	0	0	638	0
639	0.01	0.07	0.08	639	0.0533333	0.14	0.2	0.14	639	0.16	0	0.1	0.13	639	0.0766667
640	0.34	0.29	0.34	640	0.323333	0.46	0.18	0.32	640	0.32	0.75	0.64	0.66	640	0.683333
641	0	0	0	641	0	0	0.02	0	641	0.00666667	0	0	0	641	0
642	0.09	0.38	0.36	642	0.276667	0.41	0.78	0.42	642	0.536667	0	0.21	0.03	642	0.08
643	1.18	0.94	1.06	643	1.06	1.42	0.82	1.21	643	1.15	0.87	0.92	0.89	643	0.893333
644	0.93	0.79	0.73	644	0.816667	0.98	0.63	0.78	644	0.796667	0.64	0.51	0.48	644	0.543333
645	2.44	1.97	1.99	645	2.13333	2.34	1.72	1.92	645	1.99333	1.07	1.01	1.06	645	1.04667
646	2.16	1.76	1.91	646	1.94333	1.95	1.62	1.9	646	1.82333	0.82	0.79	0.8	646	0.803333
647	2.12	1.78	1.98	647	1.96	2.17	1.99	1.89	647	2.01667	0.83	1.09	1.07	647	0.996667
648	2.08	1.56	1.65	648	1.76333	2.26	1.65	1.96	648	1.95667	0.94	1.09	1.09	648	1.04
649	0.78	0.59	0.65	649	0.673333	0.71	0.56	0.65	649	0.64	0.7	0.67	0.54	649	0.636667
650	0.16	0.14	0.2	650	0.166667	0.14	0.13	0.17	650	0.146667	0.06	0.07	0	650	0.0433333
651	0.32	0.26	0.26	651	0.28	0.11	0.08	0.13	651	0.106667	0.28	0.22	0.15	651	0.216667
652	0.04	0	0	652	0.0133333	0.05	0	0.01	652	0.02	0.37	0.44	0.23	652	0.346667
653	0.67	0.53	0.61	653	0.603333	1.11	0.83	0.91	653	0.95	1.07	1.05	1.02	653	1.04667
654	0.02	0.05	0.05	654	0.04	0.04	0.07	0.08	654	0.0633333	0.83	0.85	0.86	654	0.846667
655	0.08	0.03	0.05	655	0.0533333	0.01	0	0	655	0.00333333	0.33	0.33	0.28	655	0.313333
656	0.05	0.01	0.05	656	0.0366667	0	0	0	656	0	0.22	0.18	0.14	656	0.18
657	0.07	0.08	0.16	657	0.103333	0.24	0.11	0.25	657	0.2	0.08	0.05	0.05	657	0.06
658	1.54	0.89	1.36	658	1.26333	2.13	1.82	1.96	658	1.97	0.47	0.68	0.81	658	0.653333
659	1.01	0.78	0.89	659	0.893333	0.94	0.68	0.89	659	0.836667	0.38	0.3	0.31	659	0.33
660	1.43	1.12	0.97	660	1.17333	1.09	0.76	0.67	660	0.84	0.49	0.46	0.44	660	0.463333
661	2.09	1.51	1.9	661	1.83333	2.39	1.93	2.15	661	2.15667	0.75	0.86	0.89	661	0.833333
662	1.61	1.2	1.49	662	1.43333	1.15	0.81	1.11	662	1.02333	0.28	0.31	0.32	662	0.303333
663	0.23	0.18	0.26	663	0.223333	0.12	0.07	0.15	663	0.113333	0.14	0.07	0.05	663	0.0866667
664	0.12	0.14	0.12	664	0.126667	0.05	0.06	0.04	664	0.05	0.31	0.16	0.09	664	0.186667
665	0.6	0.48	0.47	665	0.516667	0.19	0.24	0.22	665	0.216667	0.76	0.66	0.56	665	0.66
666	0.5	0.41	0.35	666	0.42	0.14	0.17	0.07	666	0.126667	0.71	0.59	0.54	666	0.613333
667	0.02	0	0	667	0.00666667	0	0.06	0	667	0.02	0.59	0.53	0.57	667	0.563333
668	0	0	0.01	668	0.00333333	0	0	0	668	0	0.02	0	0.01	668	0.01
669	0	0	0.09	669	0.03	0	0	0	669	0	0.05	0.06	0.13	669	0.08
670	0	0	0	670	0	0	0	0	670	0	0	0	0	670	0
671	0.24	0.15	0.39	671	0.26	0.19	0.19	0.26	671	0.213333	0	0	0	671	0
672	0	0.21	0.7	672	0.303333	0.37	0.86	0.66	672	0.63	0	0	0	672	0
673	1.24	1.07	1.2	673	1.17	1.23	1.05	1.16	673	1.14667	0.42	0.39	0.44	673	0.416667
674	0.93	0.87	0.86	674	0.886667	1.02	0.84	1	674	0.953333	1.01	0.95	0.98	674	0.98
675	0	0	0.07	675	0.0233333	0	0.04	0	675	0.0133333	1.39	1.31	1.35	675	1.35
676	0	0.01	0.05	676	0.02	0	0.06	0	676	0.02	0.59	0.31	0.33	676	0.41
677	0.01	0.01	0.05	677	0.0233333	0.08	0.01	0	677	0.03	0.84	0.64	0.8	677	0.76
678	0.05	0.01	0.02	678	0.0266667	0	0	0	678	0	0.4	0.28	0.34	678	0.34
679	0.05	0	0.21	679	0.0866667	0	0	0.07	679	0.0233333	0.4	0.25	0.31	679	0.32
680	0	0	0.03	680	0.01	0	0	0	680	0	0	0	0	680	0
681	0.52	0.41	0.63	681	0.52	0.52	0.15	0.53	681	0.4	0	0	0	681	0
682	1.85	1.34	1.77	682	1.65333	2.32	1.68	2.15	682	2.05	0.06	0.25	0.33	682	0.213333
683	1.32	1.02	0.97	683	1.10333	1.23	0.91	0.96	683	1.03333	0.23	0.17	0.07	683	0.156667
684	1.2	0.86	0.97	684	1.01	1.01	0.81	0.99	684	0.936667	0.29	0.26	0.13	684	0.226667
685	0.07	0.04	0.09	685	0.0666667	0.07	0.07	0.11	685	0.0833333	0.08	0.07	0	685	0.05
686	0.13	0.07	0.08	686	0.0933333	0.02	0.06	0.05	686	0.0433333	0.16	0.07	0	686	0.0766667
687	0.04	0	0.08	687	0.04	0	0	0	687	0	0.07	0.09	0.04	687	0.0666667
688	0	0	0.04	688	0.0133333	0	0	0	688	0	0.12	0.12	0.03	688	0.09
689	0	0.03	0.16	689	0.0633333	0.01	0	0	689	0.00333333	0.65	0.29	0.19	689	0.376667
690	0	0.04	0.18	690	0.0733333	0	0	0	690	0	0.11	0	0	690	0.0366667
691	0.23	0.14	0.35	691	0.24	0.08	0	0.02	691	0.0333333	0.2	0.07	0.08	691	0.116667
692	0.8	0.43	0.7	692	0.643333	0.77	0.69	0.73	692	0.73	0.55	0.55	0.5	692	0.533333
693	0.55	0.94	0.99	693	0.826667	1.44	1.42	1.11	693	1.32333	0.09	0.43	0.45	693	0.323333
694	1.72	1.2	1.14	694	1.35333	1.76	1.32	1.49	694	1.52333	0.59	0.67	0.76	694	0.673333
695	1.09	0.81	0.75	695	0.883333	0.87	0.58	0.72	695	0.723333	0.77	0.85	0.84	695	0.82
696	0.15	0	0.21	696	0.12	0	0	0.01	696	0.00333333	0.36	0.34	0.34	696	0.346667
697	0	0	0	697	0	0	0	0	697	0	0	0	0.04	697	0.0133333
698	0.21	0.22	0.28	698	0.236667	0.29	0.07	0.17	698	0.176667	0.43	0.44	0.41	698	0.426667
699	0.5	0.37	0.49	699	0.453333	0.45	0.4	0.46	699	0.436667	0.33	0.32	0.21	699	0.286667
700	0	0.02	0.11	700	0.0433333	0	0.26	0.08	700	0.113333	0	0	0	700	0
701	0.2	0.12	0.28	701	0.2	0.5	0.56	0.53	701	0.53	0	0.08	0.07	701	0.05
702	1.27	1.42	1.2	702	1.29667	1.73	2.11	1.67	702	1.83667	0	0	0	702	0
703	0.23	0.22	0.15	703	0.2	0.1	0.13	0.1	703	0.11	0.06	0.03	0	703	0.03
704	0.75	0.8	0.57	704	0.706667	0.37	0.36	0.16	704	0.296667	0	0.02	0	704	0.00666667
705	1.07	0.75	0.88	705	0.9	1.17	1.14	0.96	705	1.09	0.74	0.74	0.77	705	0.75
706	0	0.61	0.75	706	0.453333	0	2.82	0.61	706	1.14333	0	0	0	706	0
707	0	0.01	0.09	707	0.0333333	0.17	0.07	0.19	707	0.143333	0.47	0.65	0.64	707	0.586667
708	0	0	0.03	708	0.01	0.06	0.02	0.02	708	0.0333333	0.44	0.51	0.53	708	0.493333
709	0.04	0.03	0.04	709	0.0366667	0.03	0	0	709	0.01	0.47	0.43	0.37	709	0.423333
710	0.19	0.39	0.42	710	0.333333	0.23	0.11	0.28	710	0.206667	0.5	0.47	0.57	710	0.513333
711	0.63	0.54	0.53	711	0.566667	0.54	0.43	0.48	711	0.483333	0.43	0.49	0.57	711	0.496667
712	0.4	0.26	0.32	712	0.326667	0.55	0.3	0.4	712	0.416667	0.36	0.45	0.5	712	0.436667
713	0.15	0.12	0.12	713	0.13	0.15	0.1	0.14	713	0.13	0.27	0.26	0.25	713	0.26
714	0	0	0.05	714	0.0166667	0.04	0.01	0.07	714	0.04	0	0	0.02	714	0.00666667
715	0.79	0.5	0.6	715	0.63	0.86	0.51	0.84	715	0.736667	0.25	0.33	0.27	715	0.283333
716	0	0	0	716	0	0	0	0.01	716	0.00333333	0.1	0.06	0.09	716	0.0833333
717	0	0	0	717	0	0	0	0	717	0	0.17	0.1	0.15	717	0.14
718	0	0	0	718	0	0.01	0.01	0.01	718	0.01	0.39	0.18	0.16	718	0.243333
719	0.03	0.02	0.09	719	0.0466667	0.32	0.2	0.27	719	0.263333	0.53	0.57	0.63	719	0.576667
720	0.07	0.05	0.09	720	0.07	0.38	0.22	0.29	720	0.296667	0.64	0.66	0.74	720	0.68
721	0	0	0	721	0	0	0	0	721	0	0.82	0.96	0.99	721	0.923333
722	0	0	0	722	0	0	0	0	722	0	0.14	0.05	0.07	722	0.0866667
723	0	0	0	723	0	0	0	0	723	0	0.03	0.04	0.09	723	0.0533333
724	0	0	0	724	0	0	0	0	724	0	0	0	0	724	0
725	0	0	0	725	0	0	0	0	725	0	0.33	0.43	0.47	725	0.41
726	0	0	0	726	0	0.11	0	0.17	726	0.0933333	0.59	0.7	0.89	726	0.726667
727	0.05	0.07	0.17	727	0.0966667	0.21	0	0.05	727	0.0866667	0.63	0.64	0.66	727	0.643333
728	0.36	0.25	0.3	728	0.303333	0.82	0.54	0.8	728	0.72	0.63	0.87	0.97	728	0.823333
729	0.8	0.46	0.99	729	0.75	1.2	1.04	1.2	729	1.14667	0.6	1.08	1.27	729	0.983333
730	0.33	0.3	0.3	730	0.31	0.21	0.08	0.19	730	0.16	0.3	0.21	0.3	730	0.27
731	0.45	0.41	0.37	731	0.41	0.35	0.2	0.21	731	0.253333	0.49	0.39	0.41	731	0.43
732	0.5	0.24	0.33	732	0.356667	0.51	0.31	0.58	732	0.466667	0.36	0.39	0.36	732	0.37
733	0.19	0.19	0.01	733	0.13	0.14	0.11	0.18	733	0.143333	0.22	0.15	0.13	733	0.166667
734	0	0.01	0	734	0.00333333	0	0	0	734	0	0.26	0.12	0.07	734	0.15
735	0	0	0	735	0	0	0	0	735	0	0.01	0	0	735	0.00333333
736	0	0	0	736	0	0.14	0	0	736	0.0466667	0	0.1	0.09	736	0.0633333
737	0.39	0.4	0.5	737	0.43	0.44	0.17	0.36	737	0.323333	0.3	0.26	0.3	737	0.286667
738	0	0	0.46	738	0.153333	0	0	0.18	738	0.06	0	0	0	738	0
739	0	0	0.16	739	0.0533333	0	0	0	739	0	0	0	0	739	0
740	0	0	0	740	0	0	0	0	740	0	0	0	0	740	0
741	0.73	0	0	741	0.243333	0.25	0	0.04	741	0.0966667	0	0.07	0.08	741	0.05
742	0.44	0	0	742	0.146667	0	0	0	742	0	0	0	0.1	742	0.0333333
743	1.37	1.16	0.95	743	1.16	0.82	0.78	0.56	743	0.72	0.55	0.57	0.68	743	0.6
744	0.51	0.39	0.41	744	0.436667	0	0.16	0	744	0.0533333	0.5	0.24	0.27	744	0.336667
745	0.18	0.2	0.14	745	0.173333	0	0.03	0	745	0.01	0.13	0	0.02	745	0.05
746	0.13	0.88	0.23	746	0.413333	0	0	0	746	0	0.57	0.1	0.2	746	0.29
747	0	0.08	0.16	747	0.08	0	0.15	0	747	0.05	0	0.07	0.31	747	0.126667
748	0.63	0.35	0.4	748	0.46	0.34	0.1	0.06	748	0.166667	0.42	0.24	0.42	748	0.36
749	0.48	0.47	0.78	749	0.576667	0.38	0.48	0.34	749	0.4	0.16	0.18	0.28	749	0.206667
750	1.48	1.15	1.16	750	1.26333	1.28	0.92	1.02	750	1.07333	0.59	0.59	0.7	750	0.626667
751	2.34	1.54	1.57	751	1.81667	3.02	2.32	2.39	751	2.57667	0.64	0.81	0.77	751	0.74
752	3.04	2.16	1.51	752	2.23667	3.27	2.36	2.61	752	2.74667	0.71	0.96	0.85	752	0.84
753	1.95	1.52	1.58	753	1.68333	1.67	1.21	1.51	753	1.46333	1.77	1.91	1.89	753	1.85667
754	0.47	0.4	0.43	754	0.433333	0.49	0.3	0.41	754	0.4	1.16	1.3	1.42	754	1.29333
755	0.21	0.2	0.19	755	0.2	0.1	0.13	0.09	755	0.106667	0.74	0.72	0.67	755	0.71
756	0.05	0.32	0.44	756	0.27	0.11	0.62	0.28	756	0.336667	0	0.4	0.23	756	0.21
757	0	0.09	0.18	757	0.09	0	0	0	757	0	0.33	0.12	0.11	757	0.186667
758	0	0	0.01	758	0.00333333	0	0	0	758	0	0	0	0	758	0
759	0.49	0.55	0.35	759	0.463333	0.08	0	0.16	759	0.08	0.14	0.01	0	759	0.05
760	3.9	2.57	1.87	760	2.78	3.48	2.57	2.73	760	2.92667	0.36	0.51	0.13	760	0.333333
761	1.38	0.87	0.88	761	1.04333	1.45	1.06	1.37	761	1.29333	0.36	0.23	0.18	761	0.256667
762	0	0.07	0	762	0.0233333	0.1	0.12	0.08	762	0.1	0.28	0.35	0.19	762	0.273333
763	0	0	0	763	0	0	0	0	763	0	0.16	0.09	0.15	763	0.133333
764	0	0	0	764	0	0.01	0	0	764	0.00333333	0.08	0.04	0.09	764	0.07
765	0	0	0	765	0	0.02	0.03	0	765	0.0166667	0.03	0	0.02	765	0.0166667
766	0	0	0	766	0	0	0	0	766	0	0.12	0.07	0.2	766	0.13
767	0	0	0	767	0	0.05	0	0	767	0.0166667	0.46	0.36	0.56	767	0.46
768	0	0	0	768	0	0	0	0	768	0	0.56	0.64	0.67	768	0.623333
769	0	0.05	0	769	0.0166667	0.03	0	0	769	0.01	0.51	0.09	0.13	769	0.243333
770	0	0.09	0.04	770	0.0433333	0	0	0	770	0	0.32	0.03	0.06	770	0.136667
771	0.07	0	0.11	771	0.06	0.34	0.1	0.26	771	0.233333	0.37	0.26	0.4	771	0.343333
772	0.37	0.3	0.28	772	0.316667	0.42	0.16	0.28	772	0.286667	0.34	0.23	0.28	772	0.283333
773	0.55	0.46	0.54	773	0.516667	0.75	0.56	0.63	773	0.646667	0.11	0.11	0.21	773	0.143333
774	0.92	0.74	0.82	774	0.826667	1.33	0.99	1.31	774	1.21	0.31	0.47	0.65	774	0.476667
775	0.49	0.44	0.4	775	0.443333	0.57	0.34	0.52	775	0.476667	0.52	0.46	0.43	775	0.47
776	0.08	0.12	0.14	776	0.113333	0.25	0.12	0.22	776	0.196667	0.14	0.14	0.18	776	0.153333
777	0	0.03	0	777	0.01	0	0	0	777	0	0.26	0.21	0.2	777	0.223333
778	0	0	0	778	0	0	0	0	778	0	0.07	0.05	0.05	778	0.0566667
779	0	0	0	779	0	0	0	0	779	0	0.27	0.16	0.23	779	0.22
780	0	0.14	0.12	780	0.0866667	0	0.23	0.09	780	0.106667	0.22	0.18	0.07	780	0.156667
781	0	0.65	0.14	781	0.263333	0.22	3.34	1.08	781	1.54667	0	0	0	781	0
782	1.45	1.21	1.11	782	1.25667	1.62	1.35	1.42	782	1.46333	0.53	0.77	0.48	782	0.593333
783	0.55	0.4	0.46	783	0.47	0.69	0.72	0.75	783	0.72	1.1	1.08	1.21	783	1.13
784	0.03	0.05	0.04	784	0.04	0.02	0.1	0.07	784	0.0633333	0.13	0.1	0.07	784	0.1
785	0.04	0.06	0.04	785	0.0466667	0.02	0.04	0.04	785	0.0333333	0.12	0.11	0.09	785	0.106667
786	0	0	0	786	0	0	0	0	786	0	0	0	0	786	0
787	0	0.02	0.03	787	0.0166667	0.09	0.06	0.05	787	0.0666667	0.26	0.23	0.23	787	0.24
788	0	0	0.03	788	0.01	0.03	0.03	0.06	788	0.04	0	0	0	788	0
789	0	0	0	789	0	0	0	0	789	0	0	0	0	789	0
790	0	0	0	790	0	0	0	0	790	0	0	0	0	790	0
791	0	0	0	791	0	0	0	0	791	0	0	0	0	791	0
792	0	0	0	792	0	0	0	0	792	0	0	0	0	792	0
793	0	0	0	793	0	0	0	0	793	0	0	0	0	793	0
794	0	0.04	0.04	794	0.0266667	0.18	0.07	0.14	794	0.13	0	0	0	794	0
795	0.13	0.15	0.1	795	0.126667	0.19	0.09	0.14	795	0.14	0.08	0.08	0.04	795	0.0666667
796	0.14	0.15	0.09	796	0.126667	0.1	0.07	0.11	796	0.0933333	0.5	0.52	0.51	796	0.51
797	0.83	0.64	0.67	797	0.713333	0.63	0.5	0.75	797	0.626667	1.27	1.43	1.54	797	1.41333
798	4.91	3.38	2.14	798	3.47667	1.48	1.04	1.25	798	1.25667	1.21	1.13	1.14	798	1.16
799	0.28	0.33	0.31	799	0.306667	0.17	0.08	0.04	799	0.0966667	0.1	0.3	0.36	799	0.253333
800	0.73	0.62	0.51	800	0.62	0.26	0.2	0.25	800	0.236667	0.71	0.73	0.73	800	0.723333
801	0	0	0	801	0	0.05	0	0.02	801	0.0233333	0.89	0.94	0.92	801	0.916667
802	0	0	0	802	0	0.04	0.02	0.02	802	0.0266667	0.08	0.07	0.04	802	0.0633333
803	0	0.08	0.02	803	0.0333333	0.15	0.09	0.09	803	0.11	0.06	0.04	0	803	0.0333333
804	0	0	0	804	0	0.01	0	0	804	0.00333333	0	0	0	804	0
805	0	0	0	805	0	0.1	0	0	805	0.0333333	0	0	0	805	0
806	0.05	0.05	0.08	806	0.06	0.31	0.21	0.25	806	0.256667	0	0	0	806	0
807	0.17	0.15	0.15	807	0.156667	0.13	0.09	0.11	807	0.11	0	0	0	807	0
808	0.04	0.04	0.04	808	0.04	0.09	0.08	0.09	808	0.0866667	0	0	0	808	0
809	0.15	0.16	0.12	809	0.143333	0.22	0.12	0.22	809	0.186667	0.1	0.09	0.01	809	0.0666667
810	0.29	0.21	0.2	810	0.233333	0.28	0.11	0.18	810	0.19	0.66	0.64	0.66	810	0.653333
811	0.37	0.25	0.27	811	0.296667	0.4	0.26	0.32	811	0.326667	0.43	0.44	0.45	811	0.44
812	0.27	0.2	0.22	812	0.23	0.35	0.09	0.24	812	0.226667	0.39	0.34	0.37	812	0.366667
813	0.29	0.22	0.27	813	0.26	0.26	0.11	0.2	813	0.19	0.57	0.39	0.44	813	0.466667
814	0	0	0.1	814	0.0333333	0	0.06	0	814	0.02	0	0	0	814	0
815	0	0.3	0.07	815	0.123333	0	1.84	0.29	815	0.71	0	0	0	815	0
816	0	0.45	0.43	816	0.293333	0.22	0.6	0.01	816	0.276667	0	0	0	816	0
817	0.79	0.69	0.58	817	0.686667	0.49	0.42	0.33	817	0.413333	0.49	0.39	0.34	817	0.406667
818	0.43	0.35	0.31	818	0.363333	0.32	0.16	0.04	818	0.173333	0.39	0.3	0.27	818	0.32
819	0.85	0.67	0.65	819	0.723333	0.99	0.66	0.84	819	0.83	0.79	0.83	0.83	819	0.816667
820	0.76	0.63	0.62	820	0.67	0.87	0.56	0.8	820	0.743333	0.36	0.37	0.37	820	0.366667
821	0.01	0.15	0.17	821	0.11	0.05	0.27	0.23	821	0.183333	0	0	0	821	0
822	0	0	0.1	822	0.0333333	0.07	0	0.21	822	0.0933333	0	0	0	822	0
823	0.78	0.71	0.74	823	0.743333	1.08	0.71	0.77	823	0.853333	0.29	0.37	0.42	823	0.36
824	2.7	1.66	1.5	824	1.95333	3.68	2.76	3.27	824	3.23667	0.61	0.68	0.68	824	0.656667
825	1.4	1.04	1.01	825	1.15	1.9	1.24	1.43	825	1.52333	0.45	0.39	0.43	825	0.423333
826	1.53	1.14	1.16	826	1.27667	1.67	1.11	1.6	826	1.46	0.83	0.95	1.15	826	0.976667
827	0.72	0.62	0.56	827	0.633333	0.67	0.34	0.46	827	0.49	0.9	0.79	0.78	827	0.823333
828	0.04	0.05	0.03	828	0.04	0.03	0	0.03	828	0.02	0.11	0.02	0.01	828	0.0466667
829	0	0	0	829	0	0.04	0	0	829	0.0133333	0.05	0.1	0.12	829	0.09
830	0	0	0	830	0	0	0	0	830	0	0	0	0	830	0
831	0	0	0	831	0	0	0	0	831	0	0	0	0	831	0
832	0	0	0	832	0	0	0	0	832	0	0.09	0.07	0.07	832	0.0766667
833	0.18	0.15	0.14	833	0.156667	0.26	0.14	0.15	833	0.183333	1.24	1.22	1.33	833	1.26333
834	0.64	0.51	0.53	834	0.56	1.1	0.7	0.88	834	0.893333	0.97	1.19	1.22	834	1.12667
835	0.23	0.19	0.17	835	0.196667	0.41	0.26	0.29	835	0.32	1.12	1.18	1.33	835	1.21
836	0.4	0.28	0.3	836	0.326667	0.49	0.24	0.41	836	0.38	1.01	1.19	1.35	836	1.18333
837	0.19	0.16	0.15	837	0.166667	0.06	0.1	0.09	837	0.0833333	0.31	0.2	0.04	837	0.183333
838	0.04	0.3	0.56	838	0.3	0.31	1.05	0.43	838	0.596667	0	0	0	838	0
839	1.92	1.51	1.38	839	1.60333	0.91	0.77	0.82	839	0.833333	0.52	0.52	0.41	839	0.483333
840	0	0	0	840	0	0.08	0.01	0	840	0.03	0	0	0	840	0
841	0.03	0.04	0.02	841	0.03	0.22	0.14	0.18	841	0.18	0.19	0.15	0.1	841	0.146667
842	0	0	0	842	0	0.03	0.01	0.03	842	0.0233333	0.15	0.11	0.08	842	0.113333
843	0	0	0	843	0	0	0	0	843	0	0.16	0.09	0.09	843	0.113333
844	0.05	0.04	0.03	844	0.04	0.08	0.03	0.07	844	0.06	0.24	0.23	0.23	844	0.233333
845	0	0	0	845	0	0.02	0	0.02	845	0.0133333	0	0	0	845	0
846	0.09	0.09	0.09	846	0.09	0.13	0.05	0.11	846	0.0966667	0.13	0.03	0.04	846	0.0666667
847	0.09	0.06	0.13	847	0.0933333	0.22	0.23	0.2	847	0.216667	0	0	0	847	0
848	0	0	0	848	0	0.07	0	0.11	848	0.06	0.19	0.12	0	848	0.103333
849	0	0	0	849	0	0	0	0.01	849	0.00333333	0.13	0.08	0.04	849	0.0833333
850	0	0	0	850	0	0	0	0	850	0	0.14	0.07	0.1	850	0.103333
851	0	0	0	851	0	0	0	0	851	0	0.13	0.08	0.11	851	0.106667
852	0.18	0.14	0.14	852	0.153333	0.22	0.19	0.14	852	0.183333	0.23	0.19	0.18	852	0.2
853	0.19	0.2	0.18	853	0.19	0.74	0.4	0.54	853	0.56	0.21	0.14	0.1	853	0.15
854	0.11	0.13	0	854	0.08	0.17	0.14	0.14	854	0.15	0.21	0.13	0.07	854	0.136667
855	0.37	0.33	0.29	855	0.33	0.37	0.27	0.35	855	0.33	0.31	0.33	0.34	855	0.326667
856	0.69	0.59	0.61	856	0.63	0.36	0.18	0.3	856	0.28	0.72	0.67	0.67	856	0.686667
857	0.12	0.15	0.12	857	0.13	0.04	0	0.01	857	0.0166667	0.15	0.08	0.09	857	0.106667
858	0.29	0.31	0.25	858	0.283333	0.32	0.2	0.24	858	0.253333	0.34	0.29	0.29	858	0.306667
859	0.24	0.26	0.23	859	0.243333	0.4	0.2	0.32	859	0.306667	0.63	0.65	0.75	859	0.676667
860	0.5	0.41	0.5	860	0.47	0.39	0.05	0.46	860	0.3	1.16	1.21	1.55	860	1.30667
861	0.88	0.74	1.3	861	0.973333	0.4	0.01	0.34	861	0.25	0.82	0.86	0.97	861	0.883333
862	0.13	0.19	0.17	862	0.163333	0	0	0	862	0	0.42	0.2	0.28	862	0.3
863	0.14	0.27	0.12	863	0.176667	0	0	0	863	0	0.43	0.16	0.17	863	0.253333
864	1.19	0.98	0.9	864	1.02333	0.77	0.47	0.59	864	0.61	0.77	0.67	0.66	864	0.7
865	0.83	0.71	0.7	865	0.746667	0.98	0.83	0.88	865	0.896667	0.64	0.68	0.76	865	0.693333
866	1.12	0.89	0.85	866	0.953333	0.85	0.55	0.72	866	0.706667	0.5	0.43	0.48	866	0.47
867	0.03	0.08	0.12	867	0.0766667	0.07	0	0.08	867	0.05	0.09	0.01	0.08	867	0.06
868	0	0	0.1	868	0.0333333	0	0.07	0	868	0.0233333	0	0	0	868	0
869	0.12	0.18	0.28	869	0.193333	0.27	0.38	0.27	869	0.306667	0	0.16	0.23	869	0.13
870	0.4	0.38	0.38	870	0.386667	0.41	0.26	0.22	870	0.296667	0.67	0.56	0.64	870	0.623333
871	0.71	0.61	0.65	871	0.656667	1.08	0.76	0.89	871	0.91	0.2	0.19	0.26	871	0.216667
872	0.59	0.52	0.51	872	0.54	0.65	0.45	0.49	872	0.53	0.1	0.07	0.12	872	0.0966667
873	0.01	0.19	0.16	873	0.12	0.05	0.23	0.21	873	0.163333	0	0	0	873	0
874	0.4	0.73	0.89	874	0.673333	0.39	0.85	0.76	874	0.666667	0	0	0	874	0
875	0.69	0.77	0.51	875	0.656667	0.23	0	0.14	875	0.123333	0.53	0.38	0.32	875	0.41
876	0.74	0.73	0.58	876	0.683333	0.5	0.17	0.41	876	0.36	0.68	0.51	0.59	876	0.593333
877	0.43	0.29	0.3	877	0.34	0.16	0	0.08	877	0.08	0.8	0.79	0.8	877	0.796667
878	0.33	0.37	0.3	878	0.333333	0.26	0	0.03	878	0.0966667	0.56	0.47	0.48	878	0.503333
879	0.41	0.4	0.42	879	0.41	0.4	0.23	0.27	879	0.3	0.71	0.72	0.71	879	0.713333
880	0.21	0.22	0.22	880	0.216667	0.32	0.26	0.12	880	0.233333	0.38	0.37	0.46	880	0.403333
881	0.21	0.2	0.21	881	0.206667	0.35	0.25	0.13	881	0.243333	0.16	0.16	0.27	881	0.196667
882	0	0.03	0.06	882	0.03	0.14	0.1	0.01	882	0.0833333	0.01	0	0.03	882	0.0133333
883	0.08	0.1	0.14	883	0.106667	0.37	0.16	0.14	883	0.223333	0	0	0	883	0
884	0.22	0.27	0.29	884	0.26	0.21	0.78	0.18	884	0.39	0	0	0	884	0
885	0	0.15	0.37	885	0.173333	0.31	2.17	0.38	885	0.953333	0	0	0	885	0
886	0.52	0.53	0.56	886	0.536667	0.67	0.35	0.44	886	0.486667	0.28	0.29	0.31	886	0.293333
887	1.17	0.78	0.84	887	0.93	0.79	0.61	0.73	887	0.71	0.57	0.55	0.66	887	0.593333
888	0.62	0.54	0.43	888	0.53	0.15	0.01	0.06	888	0.0733333	0.41	0.22	0.27	888	0.3
889	0.84	0.65	0.61	889	0.7	0.37	0.24	0.38	889	0.33	0.39	0.39	0.39	889	0.39
890	0.45	0.34	0.3	890	0.363333	0.3	0.25	0.3	890	0.283333	0.43	0.46	0.39	890	0.426667
891	0.18	0.16	0.12	891	0.153333	0.26	0.09	0.28	891	0.21	0.57	0.66	0.64	891	0.623333
892	0.04	0.06	0.01	892	0.0366667	0.09	0.04	0.11	892	0.08	0.53	0.47	0.47	892	0.49
893	0.06	0.09	0.04	893	0.0633333	0	0	0.02	893	0.00666667	0.93	0.86	0.78	893	0.856667
894	0	0	0	894	0	0	0	0	894	0	0.37	0.3	0.24	894	0.303333
895	0	0	0	895	0	0	0	0	895	0	0.03	0	0	895	0.01
896	0.46	0.39	0.38	896	0.41	0.23	0.1	0.14	896	0.156667	0.56	0.55	0.62	896	0.576667
897	0.03	0.06	0.03	897	0.04	0	0	0	897	0	0.15	0.05	0.04	897	0.08
898	0	0.01	0	898	0.00333333	0	0	0	898	0	0.05	0.04	0.03	898	0.04
899	0.93	0.59	0.54	899	0.686667	0.45	0.39	0.48	899	0.44	0.3	0.35	0.37	899	0.34
900	0.36	0.32	0.28	900	0.32	0.06	0.13	0.11	900	0.1	0.18	0.12	0.07	900	0.123333
901	0.16	0.17	0.17	901	0.166667	0	0.15	0.08	901	0.0766667	0	0	0	901	0
902	0.16	0.18	0.2	902	0.18	0.11	0.31	0.16	902	0.193333	0	0	0	902	0
903	0.28	0.27	0.26	903	0.27	0.33	0.24	0.31	903	0.293333	0.03	0	0	903	0.01
904	0.66	0.56	0.5	904	0.573333	0.81	0.51	0.85	904	0.723333	0.3	0.21	0.26	904	0.256667
905	0	0.04	0.25	905	0.0966667	0.06	1.52	0.43	905	0.67	0	0	0	905	0
906	0.06	0.18	0.33	906	0.19	0.36	0.49	0.22	906	0.356667	0.53	0.75	1.09	906	0.79
907	0.14	0.16	0.14	907	0.146667	0.24	0.18	0.14	907	0.186667	0.62	0.55	0.55	907	0.573333
908	0	0.02	0	908	0.00666667	0.04	0	0	908	0.0133333	0.55	0.32	0.33	908	0.4
909	0.02	0.05	0.02	909	0.03	0.12	0.07	0.08	909	0.09	0.55	0.55	0.52	909	0.54
910	0	0	0	910	0	0.19	0	0.02	910	0.07	0.46	0.3	0.33	910	0.363333
911	0.06	0.07	0.07	911	0.0666667	0.36	0.31	0.3	911	0.323333	0.49	0.47	0.43	911	0.463333
912	0	0	0.08	912	0.0266667	0.1	0.59	0.14	912	0.276667	0	0	0	912	0
913	0.32	0.28	0.27	913	0.29	0.53	0.33	0.46	913	0.44	0.49	0.52	0.53	913	0.513333
914	0.61	0.52	0.53	914	0.553333	0.76	0.42	0.71	914	0.63	0.29	0.32	0.37	914	0.326667
915	0.36	0.46	0.6	915	0.473333	0.72	0.25	0.6	915	0.523333	0.04	0	0.1	915	0.0466667
916	0.91	0.83	0.79	916	0.843333	0.93	0.59	0.76	916	0.76	0.42	0.15	0.23	916	0.266667
917	0.51	0.83	0.63	917	0.656667	0.31	3.61	0.87	917	1.59667	0	0	0	917	0
918	0	0.57	0	918	0.19	0	0	0	918	0	0.78	0.74	0.98	918	0.833333
919	0.76	0.65	0.58	919	0.663333	1.17	0.83	0.94	919	0.98	0.37	0.43	0.45	919	0.416667
920	1.16	0.9	0.95	920	1.00333	1.75	0.96	1.25	920	1.32	0.57	0.7	0.66	920	0.643333
921	0.4	0.27	0.34	921	0.336667	0.57	0.12	0.57	921	0.42	0.51	0.57	0.55	921	0.543333
922	0.03	0.02	0.13	922	0.06	0.1	0	0.11	922	0.07	0.37	0.31	0.21	922	0.296667
923	0	0	0.07	923	0.0233333	0	0	0	923	0	0.13	0	0	923	0.0433333
924	0	0	0	924	0	0	0	0	924	0	0	0	0	924	0
925	0	0	0.12	925	0.04	0.18	0	0.12	925	0.1	0.14	0.24	0.17	925	0.183333
926	0	0.04	0.07	926	0.0366667	0.26	0.02	0.11	926	0.13	0.48	0.61	0.61	926	0.566667
927	0	0.12	0.04	927	0.0533333	0.26	0.14	0.16	927	0.186667	0.53	0.67	0.65	927	0.616667
928	0.27	0.36	0.4	928	0.343333	0.9	0.37	0.63	928	0.633333	0.66	0.66	0.84	928	0.72
929	3.1	1.8	0.79	929	1.89667	2.33	2.15	2.22	929	2.23333	0.54	0.62	0.62	929	0.593333
930	0.27	0.64	0.44	930	0.45	0.52	0.44	0.39	930	0.45	0.04	0.09	0.04	930	0.0566667
931	1.56	0.85	0.69	931	1.03333	0.82	0.51	0.64	931	0.656667	0.49	0.32	0.5	931	0.436667
932	0.46	0.35	0.31	932	0.373333	1.34	0.99	1.08	932	1.13667	0.73	0.81	0.85	932	0.796667
933	0.18	0.27	0.17	933	0.206667	0.23	0.19	0.17	933	0.196667	0.4	0.3	0.23	933	0.31
934	0	0.01	0	934	0.00333333	0	0	0	934	0	0	0	0	934	0
935	0.08	0.12	0.07	935	0.09	0.05	0	0	935	0.0166667	0.31	0.2	0.06	935	0.19
936	-999	-999	-999	936	-999	-999	-999	-999	936	-999	-999	-999	-999	936	-999
937	-999	-999	-999	937	-999	-999	-999	-999	937	-999	-999	-999	-999	937	-999
938	-999	-999	-999	938	-999	-999	-999	-999	938	-999	-999	-999	-999	938	-999
939	-999	-999	-999	939	-999	-999	-999	-999	939	-999	-999	-999	-999	939	-999
940	-999	-999	-999	940	-999	-999	-999	-999	940	-999	-999	-999	-999	940	-999
941	-999	-999	-999	941	-999	-999	-999	-999	941	-999	-999	-999	-999	941	-999
942	-999	-999	-999	942	-999	-999	-999	-999	942	-999	-999	-999	-999	942	-999
943	-999	-999	-999	943	-999	-999	-999	-999	943	-999	-999	-999	-999	943	-999
944	-999	-999	-999	944	-999	-999	-999	-999	944	-999	-999	-999	-999	944	-999
945	-999	-999	-999	945	-999	-999	-999	-999	945	-999	-999	-999	-999	945	-999
946	-999	-999	-999	946	-999	-999	-999	-999	946	-999	-999	-999	-999	946	-999
947	-999	-999	-999	947	-999	-999	-999	-999	947	-999	-999	-999	-999	947	-999
948	-999	-999	-999	948	-999	-999	-999	-999	948	-999	-999	-999	-999	948	-999
949	-999	-999	-999	949	-999	-999	-999	-999	949	-999	-999	-999	-999	949	-999
950	-999	-999	-999	950	-999	-999	-999	-999	950	-999	-999	-999	-999	950	-999
951	-999	-999	-999	951	-999	-999	-999	-999	951	-999	-999	-999	-999	951	-999
952	-999	-999	-999	952	-999	-999	-999	-999	952	-999	-999	-999	-999	952	-999
953	-999	-999	-999	953	-999	-999	-999	-999	953	-999	-999	-999	-999	953	-999
954	-999	-999	-999	954	-999	-999	-999	-999	954	-999	-999	-999	-999	954	-999
955	-999	-999	-999	955	-999	-999	-999	-999	955	-999	-999	-999	-999	955	-999
956	-999	-999	-999	956	-999	-999	-999	-999	956	-999	-999	-999	-999	956	-999
957	-999	-999	-999	957	-999	-999	-999	-999	957	-999	-999	-999	-999	957	-999
958	-999	-999	-999	958	-999	-999	-999	-999	958	-999	-999	-999	-999	958	-999
959	-999	-999	-999	959	-999	-999	-999	-999	959	-999	-999	-999	-999	959	-999
960	-999	-999	-999	960	-999	-999	-999	-999	960	-999	-999	-999	-999	960	-999
961	-999	-999	-999	961	-999	-999	-999	-999	961	-999	-999	-999	-999	961	-999
962	-999	-999	-999	962	-999	-999	-999	-999	962	-999	-999	-999	-999	962	-999
963	-999	-999	-999	963	-999	-999	-999	-999	963	-999	-999	-999	-999	963	-999
964	-999	-999	-999	964	-999	-999	-999	-999	964	-999	-999	-999	-999	964	-999
965	-999	-999	-999	965	-999	-999	-999	-999	965	-999	-999	-999	-999	965	-999
966	-999	-999	-999	966	-999	-999	-999	-999	966	-999	-999	-999	-999	966	-999
967	-999	-999	-999	967	-999	-999	-999	-999	967	-999	-999	-999	-999	967	-999
968	-999	-999	-999	968	-999	-999	-999	-999	968	-999	-999	-999	-999	968	-999
969	-999	-999	-999	969	-999	-999	-999	-999	969	-999	-999	-999	-999	969	-999
970	-999	-999	-999	970	-999	-999	-999	-999	970	-999	-999	-999	-999	970	-999
971	-999	-999	-999	971	-999	-999	-999	-999	971	-999	-999	-999	-999	971	-999
972	-999	-999	-999	972	-999	-999	-999	-999	972	-999	-999	-999	-999	972	-999
973	-999	-999	-999	973	-999	-999	-999	-999	973	-999	-999	-999	-999	973	-999
974	-999	-999	-999	974	-999	-999	-999	-999	974	-999	-999	-999	-999	974	-999
975	-999	-999	-999	975	-999	-999	-999	-999	975	-999	-999	-999	-999	975	-999
976	-999	-999	-999	976	-999	-999	-999	-999	976	-999	-999	-999	-999	976	-999
977	-999	-999	-999	977	-999	-999	-999	-999	977	-999	-999	-999	-999	977	-999
978	-999	-999	-999	978	-999	-999	-999	-999	978	-999	-999	-999	-999	978	-999
979	-999	-999	-999	979	-999	-999	-999	-999	979	-999	-999	-999	-999	979	-999
980	-999	-999	-999	980	-999	-999	-999	-999	980	-999	-999	-999	-999	980	-999
981	-999	-999	-999	981	-999	-999	-999	-999	981	-999	-999	-999	-999	981	-999
982	-999	-999	-999	982	-999	-999	-999	-999	982	-999	-999	-999	-999	982	-999
983	-999	-999	-999	983	-999	-999	-999	-999	983	-999	-999	-999	-999	983	-999
984	-999	-999	-999	984	-999	-999	-999	-999	984	-999	-999	-999	-999	984	-999
985	-999	-999	-999	985	-999	-999	-999	-999	985	-999	-999	-999	-999	985	-999
986	-999	-999	-999	986	-999	-999	-999	-999	986	-999	-999	-999	-999	986	-999
987	-999	-999	-999	987	-999	-999	-999	-999	987	-999	-999	-999	-999	987	-999
988	-999	-999	-999	988	-999	-999	-999	-999	988	-999	-999	-999	-999	988	-999
989	-999	-999	-999	989	-999	-999	-999	-999	989	-999	-999	-999	-999	989	-999
990	-999	-999	-999	990	-999	-999	-999	-999	990	-999	-999	-999	-999	990	-999
991	-999	-999	-999	991	-999	-999	-999	-999	991	-999	-999	-999	-999	991	-999
992	-999	-999	-999	992	-999	-999	-999	-999	992	-999	-999	-999	-999	992	-999
993	-999	-999	-999	993	-999	-999	-999	-999	993	-999	-999	-999	-999	993	-999
994	-999	-999	-999	994	-999	-999	-999	-999	994	-999	-999	-999	-999	994	-999
995	-999	-999	-999	995	-999	-999	-999	-999	995	-999	-999	-999	-999	995	-999
996	-999	-999	-999	996	-999	-999	-999	-999	996	-999	-999	-999	-999	996	-999
997	-999	-999	-999	997	-999	-999	-999	-999	997	-999	-999	-999	-999	997	-999
998	-999	-999	-999	998	-999	-999	-999	-999	998	-999	-999	-999	-999	998	-999
999	-999	-999	-999	999	-999	-999	-999	-999	999	-999	-999	-999	-999	999	-999
1000	-999	-999	-999	1000	-999	-999	-999	-999	1000	-999	-999	-999	-999	1000	-999
1001	-999	-999	-999	1001	-999	-999	-999	-999	1001	-999	-999	-999	-999	1001	-999
1002	-999	-999	-999	1002	-999	-999	-999	-999	1002	-999	-999	-999	-999	1002	-999
1003	-999	-999	-999	1003	-999	-999	-999	-999	1003	-999	-999	-999	-999	1003	-999
1004	-999	-999	-999	1004	-999	-999	-999	-999	1004	-999	-999	-999	-999	1004	-999
1005	-999	-999	-999	1005	-999	-999	-999	-999	1005	-999	-999	-999	-999	1005	-999
1006	-999	-999	-999	1006	-999	-999	-999	-999	1006	-999	-999	-999	-999	1006	-999
1007	-999	-999	-999	1007	-999	-999	-999	-999	1007	-999	-999	-999	-999	1007	-999
1008	-999	-999	-999	1008	-999	-999	-999	-999	1008	-999	-999	-999	-999	1008	-999
1009	-999	-999	-999	1009	-999	-999	-999	-999	1009	-999	-999	-999	-999	1009	-999
1010	-999	-999	-999	1010	-999	-999	-999	-999	1010	-999	-999	-999	-999	1010	-999
1011	-999	-999	-999	1011	-999	-999	-999	-999	1011	-999	-999	-999	-999	1011	-999
1012	-999	-999	-999	1012	-999	-999	-999	-999	1012	-999	-999	-999	-999	1012	-999
1013	-999	-999	-999	1013	-999	-999	-999	-999	1013	-999	-999	-999	-999	1013	-999
1014	-999	-999	-999	1014	-999	-999	-999	-999	1014	-999	-999	-999	-999	1014	-999
1015	-999	-999	-999	1015	-999	-999	-999	-999	1015	-999	-999	-999	-999	1015	-999
1016	-999	-999	-999	1016	-999	-999	-999	-999	1016	-999	-999	-999	-999	1016	-999
1017	-999	-999	-999	1017	-999	-999	-999	-999	1017	-999	-999	-999	-999	1017	-999
1018	-999	-999	-999	1018	-999	-999	-999	-999	1018	-999	-999	-999	-999	1018	-999
1019	-999	-999	-999	1019	-999	-999	-999	-999	1019	-999	-999	-999	-999	1019	-999
1020	-999	-999	-999	1020	-999	-999	-999	-999	1020	-999	-999	-999	-999	1020	-999
1021	-999	-999	-999	1021	-999	-999	-999	-999	1021	-999	-999	-999	-999	1021	-999
1022	-999	-999	-999	1022	-999	-999	-999	-999	1022	-999	-999	-999	-999	1022	-999
1023	-999	-999	-999	1023	-999	-999	-999	-999	1023	-999	-999	-999	-999	1023	-999
1024	-999	-999	-999	1024	-999	-999	-999	-999	1024	-999	-999	-999	-999	1024	-999
1025	-999	-999	-999	1025	-999	-999	-999	-999	1025	-999	-999	-999	-999	1025	-999
1026	-999	-999	-999	1026	-999	-999	-999	-999	1026	-999	-999	-999	-999	1026	-999
1027	-999	-999	-999	1027	-999	-999	-999	-999	1027	-999	-999	-999	-999	1027	-999
