# Supplementary material for: Structural Impact of the Interaction of the Influenza A Virus Nucleoprotein with Genomic RNA Segments
Source: Viruses. 2024 Mar 9;16(3):421. doi: 10.3390/v16030421 (PMC10974462; doi:10.3390/v16030421)
Supplement: Supplementary file 1 [file viruses-16-00421-s001.zip › Supplementary_data_S2.xlsx]

## Sheet: Protections
		NS	M	NS & M
Sequence	length	# of occurrences	# of occurrences	# of occurrences
A	1	8	6	14
C	1	6	15	21
G	1	4	7	11
U	1	7	8	15	61
AA	2	0	1	1
AC	2	0	7	7
AG	2	2	0	2
AU	2	0	1	1
CA	2	1	0	1
CC	2	0	2	2
CG	2	0	1	1
CU	2	1	3	4
UC	2	1	2	3
UU	2	3	1	4	26
AAU	3	0	1	1
ACC	3	0	1	1
ACG	3	0	1	1
AUU	3	0	1	1
CUA	3	1	0	1
CUU	3	0	1	1
GCG	3	0	1	1
GGC	3	1	0	1
UAU	3	0	1	1
UCU	3	1	0	1
UUC	3	2	0	2
UUU	3	0	3	3	15
AACU	4	1	0	1
AACG	4	0	1	1
AAUU	4	0	1	1
ACAC	4	0	1	1
CAAC	4	0	1	1
CaCU	4	0	1	1
CCGC	4	0	1	1
CCuC	4	0	1	1
GAAA	4	0	1	1
GGUC	4	1	0	1
GuGA	4	1	0	1
UACG	4	0	1	1
UaUA	4	0	1	1
UAUU	4	0	1	1
UCAG	4	0	1	1
UCUG	4	0	2	2	18
UUCU	4	0	1	1
ACcUU	5	0	1	1
AUUCC	5	0	1	1
CCCCC	5	0	1	1
CUUcA	5	1	0	1
GAACU	5	0	1	1
GUAAA	5	1	0	1
GUCAA	5	1	0	1
GUUAA	5	1	0	1
GUUuU	5	1	0	1
UgGUG	5	1	0	1
UUaCC	5	0	1	1
UUcGU	5	1	0	1
UUUAU	5	0	1	1	13
ACUUCA	6	1	0	1
AGAACU	6	0	1	1
CCAAGU	6	1	0	1
CGUcCG	6	1	0	1
CUUCCU	6	1	0	1
GGAGaG	6	1	0	1
UAACcU	6	0	1	1
UCCCUU	6	0	1	1
UUGAGA	6	1	0	1
UUuACC	6	0	1	1	10
AUAAGaC	7	0	1	1
CAGUAAC	7	0	1	1
CUuUUAA	7	0	1	1
UUUUgUU	7	1	0	1	4
CaUAUCcU	8	0	1	1
UUAUuAUU	8	1	0	1
UUuCGCuU	8	1	0	1	3
UGuCUUaCG	9	0	1	1	1
CCUAGCUCaC	10	0	1	1	1
AUAAAUUAUUA	11	1	0	1
UACCAGUAAaA	11	0	1	1	2
ACcUAUUCUUGU	12	1	0	1	1
		59	96
